# Supplementary material for: Magnetic Bioprinting and Actuation of Stretchable Muscle Tissue
Source: Adv Healthc Mater. 2025 Oct 12;15(3):e03035. doi: 10.1002/adhm.202503035 (PMC12817118; doi:10.1002/adhm.202503035)
Supplement: Supplementary file 9 — Supporting Information [file ADHM-15-0-s004.xlsx]

## Sheet: Fig.2
Fig. 2
	Fig. 2.D - Width (µm)					Fig. 2.E- Height (µm)					Fig. 2.F - Acpect ratio (µm)					Fig. 2.G - Magnetic Signal Evolution (%)
cell density per mm2	100000	200000	300000	400000		100000	200000	300000	400000		100000	200000	300000	400000		Day	Sample 1	Sample 2	Sample 3	Sample 4	Sample 5	Sample 6	Sample 7	Sample 8	Sample 9
	445	565	795	982		370	463	617	441		1.2027	1.2203	1.28849	2.22676		1	100	100	100	100	100	100	100	100	100
	440	494	547	500		346	425	379	410		1.27168	1.16235	1.44327	1.21951		2	96.6123	97.0909	94.3826	96.5579	98.0248	93.9243	99.7245	102.519	92.4203
	392	480	640	596		320	380	460	500		1.225	1.26316	1.3913	1.192		4	97.4509	93.3731	93.7246	90.5404	95.7146	92.215	96.5971	101.748	94.5179
	380	540	379	628		323	563	436	826		1.17647	0.959147	0.869266	0.760291		6	100.104	90.5552	93.8145	89.395	94.2234	89.583	97.3982	99.7824	94.5892
	420	600	664	865		399	574	294	643		1.05263	1.0453	2.2585	1.34526		8	84.1195	90.3492	86.3298	77.8924	90.2453	85.4238	93.2268	94.7813	86.3509
	365	540		948		225	383		792		1.62222	1.40992		1.19697		11	84.0735	91.6066	89.0789	77.7326	91.7666	83.9126	90.332	91.3726	82.1201
	391	408		670		308	340		490		1.26948	1.2		1.36735		14	82.4051	89.1805	85.0432	75.7458	87.591	80.9108	88.494	89.7581	81.8478
	363	368		560		289	299		506		1.25606	1.23077		1.10672		20	76.2011	83.3055	79.3943	72.1672	81.8144	76.4219	83.2973	85.0661	76.088
	324	458		600		192	376		475		1.6875	1.21809		1.26316
	355	384		573		225	284		387		1.57778	1.35211		1.48062
		569					315					1.80635

## Sheet: Fig. 3
Fig. 3
Fig. 3.E - Relative width
Time (h)	Sample 1	Sample 2	Sample 3	Sample 4
0	100	100	100	100
1	96.2406	98.1568	99.387	98.2935
2	95.5724	97.3676	100.435	96.7339
3	94.5473	96.5785	100.585	96.2244
4	92.6984	96.487	100.409	95.7148
5	91.1483	95.9844	99.4137	94.4198
6	89.17	94.7088	98.4304	92.6618
7	86.9576	93.1279	98.3648	90.9282
8	85.5415	91.3962	97.046	89.2941
9	83.5092	89.7481	96.549	87.6564
10	81.8642	88.0145	95.318	85.8207
11	80.6089	86.6218	94.4086	84.2489
12	79.271	85.1491	93.387	82.8004
13	77.5316	84.0819	92.1828	81.4185
14	76.2887	82.5725	92.0188	79.6253
15	75.2657	81.3055	92.6189	78.3478
16	73.7978	79.6729	91.7915	77.3531
17	72.8914	78.734	91.5555	75.9724
18	71.5865	77.0367	89.7383	74.9296
19	70.6555	75.602	88.9639	73.9194
20	70.1006	74.325	87.9979	73.1222
21	69.5456	73.6424	87.0163	71.7423
22	67.6883	73.0981	85.542	70.928
23	66.3117	72.5537	84.9781	69.7806
24	65.7416	70.989	84.45	68.6529
25	65.076	70.0311	83.9219	68.0961
26	64.7899	69.4613	82.9143	67.0736
27	64.1969	68.7148	82.4548	66.561
28	63.3844	68.2947	82.0693	65.7084
29	63.0311	67.5815	81.216	65.3967
30	62.7021	67.0828	80.6416	64.75
31	62.1415	66.5944	80.1774	64.2336
32	61.6026	65.8798	79.5722	63.4812
33	60.9609	65.4501	79.2356	63.0055
34	60.7481	64.7011	78.9664	62.6806
35	60.2292	64.1149	78.6354	62.2311
36	59.8367	63.6864	78.3603	61.5652
37	59.7097	63.4931	77.9744	61.4254
38	59.5055	63.0413	77.5533	60.8665
39	59.4811	62.7726	77.0855	60.3694
40	59.2097	62.6221	76.7231	60.1567
41	58.9045	62.2454	76.4564	59.674
42	59.0728	61.9636	75.9886	59.2256
43	59.184	61.2577	75.7692	59.0552
44	58.7931	60.8229	75.618	58.7405
45	58.9576	60.8388	75.3369	58.6473
46	58.8797	60.6184	75.045	58.256
47	58.8386	60.3757	75.1076	57.9531
48	59.2472	60.141	74.8706	57.8437
49	58.5698	59.9176	74.4701	57.6864
50	58.446	59.3986	74.2978	57.6556
51	58.6884	59.0727	73.8694	57.4431
52	58.49	59.1272	73.9505	57.481
53	58.4676	58.8505	74.4648	57.6051
54	58.5279	58.5437	75.0269	57.3769
55	58.4657	58.5005	74.9198	57.2083
56	58.4567	58.2501	74.2915	57.185
57	58.0578	58.1015	73.4604	56.5485
58	58.3487	57.8426	74.118	56.8092
59	58.3299	57.7237	73.5662	56.7932
60	57.8658	57.313	73.308	56.6649
61	58.0479	57.0041	72.7659	56.6382
62	58.0931	56.8266	72.4655	56.4289
63	58.06	56.4265	72.0448	56.4498
64	57.8355	55.8836	71.8226	56.1486
65	57.6094	55.7607	71.5737	56.341
66	57.6791	54.9998	71.2133	56.4385
67	57.4309	54.788	71.1416	56.2441
68	57.5968	54.7471	71.0038	56.1786
69	57.3381	54.1701	70.7464	56.0512
70	56.9315	54.0737	70.2263	56.1239
71	57.2087	53.9309	70.1971	56.38
72	56.9627	53.7615	69.9076	56.2203
73	57.0849	53.6457	70.0041	55.742
74	56.8522	53.4811	69.7822	55.6887
75	56.6072	53.165	69.5975	55.6685
76	56.7128	53.0079	69.5772	55.5655
77	56.8144	52.8353	69.5442	55.3749
78	57.0573	52.6058	69.7077	55.1074
79	57.006	52.2694	69.233	55.174
80	57.1763	51.9566	69.0599	55.1609
81	57.1321	51.9573	69.1423	54.7509
82	56.7912	51.8898	69.1246	54.6686
83	56.6397	51.5986	68.7103	54.6462
84	56.4091	51.4586	68.6659	54.5647
85	56.4378	51.3145	68.6101	54.4577
86	55.2797	50.9653	68.5234	54.479
87	55.5962	50.6677	68.4325	54.4307
88	56.0281	50.4479	68.3058	54.302
89	55.37	50.1944	68.4614	54.217
90	55.4973	49.8932	68.4953	54.5621
91	55.1386	49.7932	68.0148	54.1821
92	55.2061	49.5439	67.6635	54.569
93	55.1742	49.2273	67.6453	54.2566
94	53.5688	49.0334	67.4306	54.2544
95	52.814	49.0838	67.5683	54.3597
96	52.9082	48.7362	67.7196	54.0895
97	52.653	48.7493	67.3572	53.4897
98	52.3988	48.5676	67.5214	53.5276
99	52.326	48.4225	67.0951	53.5104
100	52.3619	48.0201	67.2632	53.4713
101	51.7791	47.7836	67.2307	53.3757
102	52.1421	47.5882	67.4925	53.2254
103	51.9207	47.5327	67.32	53.1506
104	51.7038	47.3513	67.3047	52.9309
105	51.6529	47.0946	67.586	52.6867
106	51.4695	46.9318	67.1822	52.6119
107	51.7058	46.5871	67.3254	52.3152
108	51.6271	46.2358	67.086	52.3944
109	51.3727	45.9027	67.2095	52.2234
110	51.4209	45.5789	66.9551	51.8187
111	51.1944	45.3659	66.7938	51.997
112	50.9861	44.9787	66.8065	51.7684
113	51.8782	44.6685	66.6886	51.6977
114	51.6921	44.4307	66.6508	51.5274
115	51.477	43.9383	66.7301	51.345
116	51.1296	43.7404	66.7594	51.3
117	50.962	43.2534	66.7905	51.1635
118	50.7106	42.8616	66.7466	51.3796
119	50.56	42.4835	66.8305	51.2318
120	50.8053	42.2757	66.3665	50.9182
121	50.7507	41.8513	66.3275	51.0254
122	50.6424	41.7813	66.2301	51.1141
123	50.6738	41.7215	65.9913	50.9133
124	50.563	41.4836	65.9821	51.0264
125	50.4276	41.3654	66.1611	50.9994
126	50.4768	41.2048	66.063	50.754
127	50.4026	40.9634	65.9432	50.6923
128	50.1519	40.6793	65.8228	50.3876
129	49.7504	40.5818	65.724	50.5425
130	49.8335	40.2976	65.6868	50.432
131	49.585	40.0026	65.7493	50.4559
132	49.0955	39.7402	65.7202	50.1448
133	48.9771	39.4823	65.5877	50.2042
134	48.4468	39.2065	65.3625	49.9343
135	48.2667	38.9567	65.3523	49.977
136	48.3169	38.7884	65.2307	49.7784
137	47.7445	38.5252	65.203	49.7341
138	47.6964	38.3147	65.154	49.7294
139	47.2722	37.8461	65.1408	49.6156
140	46.8784	37.7464	65.034	49.1613
141	46.6955	37.417	64.9887	49.0684
142	44.6588	37.197	64.9552	48.7859

## Sheet: Fig. 4
Fig. 4
Fig. 4.F																								Fig. 4.G - Actin Orientation																									Fig. 4.I - Widths (µm)
Sample 1							Sample 2							Sample 3										Angle	Day 0- Sample 1	Day 0- Sample 2	Day 0- Sample 3	Day 1- Sample 1	Day 1- Sample 2	Day 1- Sample 3	Day 1- Sample 4	Day 2 - Sample 1	Day 2 - Sample 2	Day 2 - Sample 3	Day 4 - sample 1	Day 4 - sample 2	Day 4 - sample 3	Day 4 - sample 4	Day 6 - Sample 1	Day 6 - Sample 2	Day 6 - Sample 3	Day 6 - Sample 4	Day 6 - Sample 5	Day 6 - 2D -Sample 1	Day 6 - 2D -Sample 2	Day 6 - 2D -Sample 3			Day 0 Mononucleated Myoblasts
Cell Rank	Number of nuclei in the cell		Number of nuclei	Pourcentage of nuclei belonging to cells with that number of nuclei			Cell Rank	Nuclei		Number of nuclei	Pourcentage of nuclei belonging to cells with that number of nuclei			Cell Rank	Number of nucle in the celli		Number of nuclei	Pourcentage of nuclei belonging to cells with that number of nuclei						-90	0.422419	0.45558	0.459043	0.717573	0.315628	0.44156	0.471335	0.25135	0.268947	0.234083	0.206154	0.191642	0.103953	0.166009	0.149921	0.214092	0.125636	0.200058	0.120016	0.550054	1.41946	0.359673			15.75
1	3		1	36.2657			1	31		1	36.8363			1	67		1	34.1504						-87	0.453428	0.551216	0.558093	0.641752	0.37889	0.487331	0.581441	0.241106	0.241294	0.25287	0.232679	0.197285	0.111454	0.179623	0.132607	0.230271	0.123118	0.219734	0.111832	0.442865	1.26651	0.303151			11.994
2	33		2	4.42849			2	24		2	8.27536			2	44		2	10.0125						-84	0.496757	0.550207	0.560394	0.684262	0.388089	0.504177	0.636938	0.269015	0.260144	0.266285	0.245852	0.215848	0.117816	0.18855	0.153666	0.253508	0.130685	0.233743	0.120639	0.452983	1.2729	0.326296			10.597
3	5		3	5.9246			3	6		3	10.1062			3	30		3	7.10428						-81	0.482214	0.569074	0.56363	0.646748	0.396477	0.496537	0.610995	0.266872	0.276562	0.267262	0.25507	0.228081	0.120238	0.190285	0.175294	0.254306	0.134636	0.239356	0.129157	0.447049	1.00923	0.516597			14.194
4	5		4	4.3088			4	24		4	7.03039			4	19		4	3.656						-78	0.466479	0.565079	0.56138	0.6277	0.403712	0.467787	0.578989	0.26852	0.287044	0.266059	0.271662	0.219268	0.122592	0.192644	0.168808	0.261933	0.136787	0.237296	0.129425	0.451667	0.625396	0.430109			15.18
5	1		5	5.68522			5	41		5	4.02783			5	19		5	3.01205						-75	0.454356	0.523335	0.553134	0.595023	0.397607	0.451985	0.578083	0.260877	0.272085	0.275088	0.268587	0.224976	0.1179	0.186347	0.161298	0.258067	0.134254	0.237535	0.127512	0.43666	0.520579	0.47851			10.369
6	7		6	6.82226			6	25		6	5.71219			6	20		6	2.36809						-72	0.465239	0.541074	0.57684	0.555425	0.40253	0.442815	0.580788	0.270915	0.275917	0.277032	0.273785	0.225927	0.11993	0.18616	0.157768	0.258604	0.134356	0.234769	0.133735	0.422172	0.52762	0.456282			11.699
7	3		7	3.7702			7	10		7	2.81948			7	62		7	2.18114						-69	0.488439	0.56669	0.570966	0.570847	0.399382	0.462419	0.566722	0.279313	0.298975	0.290382	0.286209	0.232769	0.125827	0.196163	0.16589	0.26081	0.140452	0.241334	0.138795	0.415459	0.504892	0.516058			12.115
8	4		8	2.39378			8	6		8	1.46466			8	38		8	1.66182						-66	0.4505	0.528875	0.566042	0.547177	0.396675	0.461436	0.556035	0.273069	0.284161	0.290975	0.285591	0.225256	0.118525	0.187636	0.159887	0.259824	0.136183	0.239973	0.130131	0.391274	0.490839	0.529842			13.946
9	52		9	2.693			9	6		9	0.988649			9	11		9	2.0565						-63	0.462942	0.546696	0.574454	0.539561	0.420793	0.457895	0.548018	0.274992	0.294395	0.300902	0.297864	0.237722	0.12257	0.194644	0.167008	0.269516	0.139141	0.243253	0.130635	0.405426	0.46862	0.574921			13.985
10	3		10 to 19	17.8336			10	7		10 to 19	8.75137			10	17		10 to 19	12.7337						-60	0.481452	0.551727	0.546222	0.556793	0.448494	0.462251	0.537562	0.291667	0.303746	0.307622	0.310188	0.248345	0.129672	0.20323	0.178472	0.280674	0.14669	0.247245	0.142632	0.397351	0.473708	0.65076			7.294
11	4		20 to 29	0			11	50		20 to 29	5.89528			11	9		20 to 29	8.89074						-57	0.464892	0.577591	0.553476	0.511423	0.438101	0.431453	0.522648	0.284252	0.295862	0.304932	0.323926	0.247565	0.125483	0.201634	0.173295	0.287451	0.146251	0.246631	0.140341	0.393683	0.475086	0.651391			14.961
12	9		30 to 39	4.3088			12	7		30 to 39	4.76016			12	8		30 to 39	4.98546						-54	0.492975	0.574224	0.572519	0.519907	0.471104	0.427064	0.548837	0.312942	0.317854	0.325476	0.345079	0.267268	0.13891	0.219558	0.18636	0.311978	0.157643	0.256556	0.152468	0.406311	0.49335	0.843591			14.181
13	11		40 to 49	2.45362			13	9		40 to 49	1.50128			13	27		40 to 49	4.50769						-51	0.483886	0.576151	0.56529	0.508876	0.49305	0.443889	0.576483	0.320122	0.321601	0.339233	0.377508	0.274625	0.138108	0.223908	0.184881	0.317172	0.158621	0.261724	0.152534	0.391771	0.513295	0.829526			8.15
14	2		50 to 59	3.11191			14	5		50 to 59	1.83083			14	25		50 to 59	0						-48	0.473706	0.55758	0.542827	0.479119	0.492553	0.437893	0.549282	0.290115	0.315176	0.347682	0.369257	0.271527	0.128248	0.207382	0.181578	0.310744	0.154148	0.250961	0.144055	0.361465	0.450472	0.799955			13.613
15	3		60 to 69	0			15	4		60 to 69	0			15	34		60 to 69	2.67968						-45	0.496215	0.55082	0.578041	0.50325	0.520126	0.476167	0.54193	0.349689	0.378112	0.393387	0.450889	0.328434	0.156614	0.246196	0.217117	0.359622	0.186858	0.279322	0.176712	0.36295	0.451557	0.925501			14.998
16	7		70 to 79	0			16	30		70 to 79	0			16	39		70 to 79	0						-42	0.484475	0.521176	0.566146	0.465147	0.520393	0.450001	0.518287	0.323799	0.346821	0.39977	0.454762	0.315403	0.14063	0.220268	0.204829	0.347904	0.174056	0.272801	0.160932	0.336926	0.415088	0.900851			12.024
17	15		80 to 89	0			17	23		80 to 89	0			17	16		80 to 89	0						-39	0.479804	0.550757	0.586024	0.47718	0.559073	0.47698	0.539258	0.36211	0.385155	0.442992	0.540113	0.359403	0.162626	0.250399	0.23413	0.393549	0.2017	0.292624	0.190619	0.386666	0.402866	1.94037			13.985
18	19						18	13						18	32									-36	0.510261	0.554234	0.594419	0.485775	0.604758	0.478988	0.552536	0.409366	0.424836	0.472091	0.641923	0.400024	0.187282	0.267541	0.266689	0.439262	0.228045	0.304526	0.210761	0.404362	0.395553	1.6292			14.09
19	1						19	13						19	10									-33	0.51246	0.551217	0.583244	0.462242	0.61429	0.460702	0.540909	0.415965	0.437031	0.499368	0.687775	0.433863	0.185468	0.265649	0.276586	0.447517	0.228602	0.311739	0.209433	0.392035	0.374979	1.96717			12.605
20	15						20	22						20	16									-30	0.539335	0.563219	0.601004	0.476334	0.622238	0.469597	0.540282	0.478271	0.51116	0.548083	0.74998	0.514598	0.228983	0.29977	0.324411	0.514583	0.275088	0.340588	0.244905	0.389561	0.323458	1.85255			12.879
21	6						21	23						21	28									-27	0.549861	0.586562	0.568501	0.472952	0.673867	0.452354	0.546856	0.529335	0.532254	0.590363	0.795933	0.580102	0.246852	0.315449	0.35467	0.558205	0.290886	0.353343	0.25895	0.364817	0.307175	1.11588			8.567
22	14						22	5						22	17									-24	0.547719	0.589654	0.565145	0.473112	0.727912	0.499899	0.538119	0.593006	0.595959	0.662404	0.860886	0.648428	0.295903	0.342278	0.40582	0.640412	0.320029	0.378107	0.290136	0.383735	0.304073	0.861992			12.429
23	9						23	19						23	19									-21	0.563407	0.575136	0.593533	0.491052	0.763214	0.513639	0.548842	0.721634	0.688544	0.756048	1.01348	0.798404	0.403124	0.425187	0.501529	0.795514	0.408202	0.418799	0.388983	0.404268	0.322906	0.918371			10.082
24	5						24	33						24	23									-18	0.556924	0.568529	0.595573	0.492789	0.73703	0.498791	0.531961	0.81902	0.757615	0.833109	1.18183	0.915304	0.497849	0.470393	0.576663	0.885072	0.482499	0.452836	0.452043	0.402473	0.309408	0.779517			13.946
25	2						25	3						25	10									-15	0.565145	0.563406	0.589885	0.499187	0.710989	0.509978	0.535769	0.954491	0.873769	0.932915	1.26195	1.04868	0.750407	0.5331	0.704674	1.00822	0.570344	0.50686	0.56578	0.488228	0.295268	0.660629			12.649
26	2						26	6						26	6									-12	0.625565	0.590177	0.579368	0.496533	0.776234	0.51983	0.537284	1.10065	1.01832	0.977157	1.53132	1.26232	1.2473	0.637358	0.956052	1.14348	0.76449	0.57006	0.746816	0.501116	0.311292	0.640779			14.051
27	5						27	7						27	13									-9	0.61801	0.574848	0.575742	0.481329	0.763175	0.527326	0.527617	1.20489	1.15155	1.12116	1.76487	1.33672	2.12849	0.780713	1.05489	1.29961	0.951609	0.720528	1.00514	0.491816	0.312944	0.510857			10.316
28	41						28	5						28	11									-6	0.590929	0.562764	0.574597	0.49112	0.765099	0.544024	0.542472	1.37279	1.21777	1.14206	2.13554	1.51982	3.28725	0.973447	1.17263	1.43071	1.18897	0.882192	1.33027	0.661278	0.291346	0.533625			11.948
29	6						29	10						29	21									-3	0.596604	0.549744	0.542629	0.443222	0.746614	0.547629	0.508287	1.46941	1.21874	1.18428	1.93626	1.68366	4.0027	1.13126	1.29604	1.48792	1.39898	1.07771	1.57546	0.621907	0.286508	0.452362			12.605
30	6						30	1						30	12									0	0.671314	0.586077	0.607965	0.548453	0.840837	0.633782	0.559597	1.98907	1.69546	1.40954	1.99898	2.27016	4.98575	1.52083	2.27677	1.99345	2.579	1.67515	2.95952	1.07913	0.34776	0.494052			10.422
31	2						31	1						31	21									3	0.588977	0.553052	0.548168	0.448796	0.763388	0.536819	0.53075	1.52083	1.41916	1.33809	1.13676	1.61669	2.9764	1.74424	2.64328	1.70854	2.91736	1.54903	2.98881	0.798832	0.264478	0.379079			17.219
32	4						32	1						32	28									6	0.608646	0.557141	0.570324	0.481667	0.790764	0.588869	0.568219	1.48918	1.51359	1.38915	0.967091	1.91545	2.24473	2.3292	3.13498	1.80114	4.08707	1.9056	3.19909	0.693424	0.297642	0.396985			10.717
33	14						33	1						33	21									9	0.645206	0.565934	0.571852	0.492475	0.787716	0.602647	0.555166	1.37959	1.37436	1.26948	0.797336	2.01473	1.52169	2.26404	2.90157	1.37647	3.05928	1.92759	3.20294	0.556915	0.287765	0.383719			11.652
34	9						34	1						34	16									12	0.682674	0.575168	0.554649	0.480688	0.750401	0.591527	0.534165	1.26406	1.26505	1.17522	0.631485	1.82022	0.982158	2.02826	2.28753	1.04842	2.07656	1.97351	2.92907	0.568273	0.29372	0.399593			15.192
35	13						35	1						35	27									15	0.641085	0.571871	0.539633	0.476424	0.709078	0.589519	0.546941	1.07503	1.11269	1.05883	0.530052	1.04865	0.610013	1.84962	1.50867	0.857958	1.54708	2.34951	1.84269	0.491839	0.292427	0.373598			11.17
36	5						36	1						36	9									18	0.653743	0.566389	0.533849	0.479998	0.694684	0.602871	0.549011	0.915079	1.00347	0.938757	0.46844	0.719525	0.487077	1.71043	1.05842	0.780293	1.18222	2.12858	1.08267	0.518173	0.303619	0.371046			7.369
37	1						37	1						37	16									21	0.671117	0.56709	0.546384	0.496918	0.669253	0.609831	0.525559	0.807114	0.923214	0.831548	0.438638	0.571231	0.382505	1.55986	0.822563	0.721281	0.904353	1.36749	0.812555	0.590126	0.323396	0.406097			12.266
38	1						38	1						38	11									24	0.638433	0.535816	0.556028	0.478805	0.636651	0.606548	0.537185	0.627381	0.777881	0.719384	0.385765	0.442147	0.28793	1.19486	0.625472	0.604664	0.659693	0.861249	0.555354	0.716507	0.328591	0.322755			11.636
39	1						39	1						39	22									27	0.63631	0.534845	0.536861	0.483583	0.634784	0.616229	0.540489	0.561389	0.618346	0.678772	0.35621	0.391831	0.255045	0.895798	0.534041	0.538391	0.530953	0.699671	0.422114	1.08187	0.325862	0.334345			10.298
40	6						40	1						40	25									30	0.647642	0.556909	0.546392	0.521323	0.604252	0.651618	0.567992	0.530478	0.573811	0.638169	0.33591	0.362107	0.229569	0.754859	0.4692	0.486915	0.455525	0.596749	0.373634	0.876667	0.345285	0.337309			9.086
41	5						41	1						41	15									33	0.641965	0.535204	0.54958	0.499194	0.573768	0.662177	0.566416	0.463257	0.490816	0.569721	0.306476	0.319562	0.190946	0.594585	0.384442	0.429612	0.359936	0.465506	0.287092	0.803572	0.33067	0.309728			6.853
42	2						42	1						42	20									36	0.667359	0.560551	0.550498	0.52268	0.572478	0.68109	0.568159	0.446878	0.472865	0.532977	0.302184	0.307072	0.189258	0.522573	0.358898	0.421136	0.321492	0.441089	0.270957	0.769999	0.349739	0.285595			13.933
43	3						43	1						43	11									39	0.640287	0.536547	0.543556	0.571564	0.564308	0.68766	0.558603	0.404218	0.417264	0.483495	0.291803	0.287691	0.169492	0.432119	0.303136	0.377029	0.265869	0.37997	0.229625	0.709437	0.349587	0.284675			11.381
44	2						44	1						44	16									42	0.621967	0.531854	0.51428	0.556561	0.546004	0.646362	0.542862	0.341403	0.348266	0.416281	0.263828	0.255172	0.146398	0.340926	0.258511	0.340027	0.224069	0.333785	0.194867	0.693601	0.37228	0.271832			8.127
45	2						45	1						45	15									45	0.628107	0.544548	0.534256	0.602513	0.536536	0.695478	0.556887	0.365293	0.387438	0.415001	0.284308	0.280341	0.164229	0.35285	0.26856	0.351443	0.226735	0.338659	0.20386	0.76571	0.390678	0.275979			9.786
46	1						46	1						46	13									48	0.586311	0.526471	0.512374	0.578628	0.484564	0.652988	0.546285	0.311124	0.315142	0.348361	0.251867	0.243273	0.133906	0.274083	0.221237	0.296041	0.183762	0.293515	0.15895	0.820168	0.395868	0.243176			11.494
47	1						47	1						47	7									51	0.591848	0.537014	0.534264	0.59785	0.482353	0.680814	0.55477	0.317989	0.323747	0.351544	0.25881	0.247921	0.141775	0.284701	0.216709	0.296975	0.191576	0.292155	0.166205	0.775514	0.474183	0.229819			8.502
48	2						48	1						48	23									54	0.58315	0.573784	0.536954	0.625819	0.477023	0.696527	0.567222	0.308761	0.32873	0.338284	0.257652	0.235004	0.135498	0.275267	0.205703	0.294936	0.182588	0.28315	0.168639	0.745989	0.530116	0.290483			9.247
49	5						49	1						49	6									57	0.5757	0.557068	0.543218	0.614834	0.469844	0.651643	0.562359	0.281633	0.292975	0.316433	0.25293	0.2193	0.132864	0.242559	0.183883	0.277515	0.161225	0.266763	0.147701	0.660501	0.586648	0.233509			12.266
50	4						50	1						50	4									60	0.594487	0.548223	0.543914	0.644943	0.460206	0.670122	0.570446	0.284675	0.30787	0.3074	0.256346	0.219422	0.132465	0.239219	0.187937	0.275051	0.163654	0.269526	0.150623	0.625511	0.710081	0.257984			9.482
51	1						51	1						51	9									63	0.574527	0.54862	0.529386	0.645147	0.456798	0.668476	0.560816	0.273838	0.286211	0.294948	0.249089	0.215175	0.122442	0.21928	0.178612	0.264268	0.153443	0.256059	0.14465	0.593631	0.729125	0.232134			9.711
52	1						52	1						52	4									66	0.559661	0.552955	0.52917	0.648198	0.451882	0.681199	0.574897	0.270813	0.280815	0.288552	0.241808	0.212971	0.115339	0.209844	0.166112	0.259692	0.14531	0.253352	0.136867	0.534837	0.754263	0.222188			10.154
53	1						53	1						53	12									69	0.565546	0.585391	0.547685	0.733761	0.450221	0.703311	0.568312	0.283208	0.295482	0.295633	0.246175	0.220195	0.12319	0.220801	0.174072	0.258999	0.152749	0.25292	0.143955	0.5174	0.884695	0.237976			10.579
54	1						54	1						54	9									72	0.558958	0.557068	0.534189	0.733514	0.439321	0.69519	0.566235	0.260131	0.274779	0.283093	0.248611	0.213554	0.120841	0.204158	0.162485	0.257204	0.145341	0.247305	0.133025	0.514594	1.09116	0.231213			9.991
55	1						55	1						55	12									75	0.539655	0.571089	0.539969	0.709295	0.449091	0.632531	0.569989	0.263394	0.277947	0.275547	0.247781	0.20164	0.120586	0.202009	0.157005	0.257102	0.140364	0.238433	0.127291	0.5166	1.11488	0.24696			8.502
56	1						56	1						56	12									78	0.531853	0.577685	0.548784	0.719426	0.450825	0.605847	0.609683	0.271864	0.296583	0.280204	0.252898	0.20834	0.122879	0.202157	0.15963	0.253937	0.145831	0.238627	0.126945	0.592572	1.28399	0.299254			10.298
57	1						57	1						57	9									81	0.524558	0.562384	0.536421	0.711513	0.443183	0.619307	0.611051	0.2646	0.289478	0.274121	0.241575	0.212849	0.11841	0.20194	0.157573	0.250552	0.145224	0.240411	0.127152	0.681603	1.25631	0.358497			11.932
58	1						58	1						58	35									84	0.504956	0.541486	0.555548	0.688379	0.419791	0.549095	0.58988	0.257966	0.273257	0.265318	0.245821	0.214943	0.11545	0.199798	0.148703	0.248064	0.134266	0.234595	0.123455	0.549528	1.32703	0.354826			11.525
59	1						59	1						59	12									87	0.480891	0.527756	0.519023	0.626973	0.375235	0.52086	0.578823	0.24353	0.24525	0.248395	0.229782	0.192885	0.111775	0.17969	0.134169	0.225693	0.121847	0.22117	0.112176	0.532489	1.37511	0.312605			12.115
60	1						60	1						60	7									90	0.422419	0.45558	0.459043	0.717573	0.315628	0.44156	0.471335	0.25135	0.268947	0.234083	0.206154	0.191642	0.103953	0.166009	0.149921	0.214092	0.125636	0.200058	0.120016	0.550054	1.41946	0.359673			12.649
61	1						61	1						61	14																																		12.488
62	1						62	1						62	12																																		12.429
63	1						63	1						63	11																																		13.285
64	8						64	1						64	23																																		10.369
65	1						65	1						65	9																																		10.579
66	1						66	1						66	13																																		18.925
67	1						67	1						67	10																																		13.933
68	1						68	1						68	8																																		9.423
69	1						69	1						69	44																																		11.17
70	1						70	1						70	17																																		10.316
71	1						71	1						71	43																																		12.024
72	1						72	1						72	7																																		8.502
73	1						73	1						73	7																																		8.481
74	1						74	1						74	24																																		13.545
75	1						75	1						75	10																																		10.082
76	1						76	1						76	9																																		8.736
77	1						77	1						77	12																																		7.294
78	1						78	1						78	6																																		13.006
79	2						79	1						79	7																																		8.416
80	3						80	1						80	10																																		9.227
81	1						81	1						81	4																																		11.948
82	1						82	1						82	29																																		6.907
83	1						83	1						83	46																																		11.494
84	1						84	1						84	32																																		8.61
85	1						85	1						85	40																																		7.369
86	1						86	1						86	13																																		10.316
87	1						87	1						87	13																																		11.17
88	1						88	1						88	8																																		8.61
89	1						89	1						89	9																																		12.355
90	1						90	1						90	9																																		8.239
91	1						91	1						91	15																																		11.17
92	1						92	1						92	18																																		11.932
93	1						93	1						93	1																																		11.317
94	11						94	1						94	1																																		10.579
95	6						95	1						95	1																																		10.785
96	16						96	1						96	1																																		10.921
97	5						97	1						97	1																																		11.317
98	17						98	1						98	1																																		7.269
99	2						99	1						99	1
100	1						100	1						100	1
101	1						101	1						101	1
102	1						102	1						102	1
103	1						103	1						103	1
104	1						104	1						104	3
105	1						105	10						105	1
106	1						106	6						106	1
107	1						107	1						107	1
108	1						108	1						108	1
109	1						109	1						109	1
110	1						110	1						110	1
111	1						111	1						111	1
112	1						112	1						112	1
113	1						113	1						113	1
114	1						114	1						114	1
115	1						115	1						115	1
116	1						116	1						116	1
117	1						117	1						117	1
118	1						118	1						118	3
119	1						119	1						119	1
120	1						120	1						120	1
121	1						121	1						121	1
122	1						122	1						122	1
123	1						123	1						123	1
124	1						124	1						124	1
125	5						125	1						125	1
126	39						126	1						126	1
127	15						127	1						127	1
128	6						128	1						128	2
129	1						129	1						129	2
130	1						130	1						130	1
131	1						131	1						131	1
132	1						132	1						132	1
133	1						133	1						133	1
134	1						134	1						134	1
135	1						135	11						135	4
136	1						136	1						136	3
137	1						137	1						137	1
138	1						138	1						138	1
139	1						139	4						139	1
140	1						140	6						140	1
141	1						141	1						141	1
142	1						142	1						142	1
143	1						143	1						143	4
144	6						144	1						144	2
145	8						145	1						145	1
146	6						146	1						146	3
147	3						147	1						147	1
148	1						148	1						148	1
149	1						149	1						149	1
150	1						150	1						150	1
151	1						151	1						151	1
152	1						152	1						152	3
153	1						153	1						153	1
154	1						154	1						154	1
155	1						155	1						155	2
156	1						156	1						156	1
157	1						157	1						157	1
158	1						158	1						158	3
159	1						159	1						159	2
160	1						160	1						160	1
161	6						161	1						161	1
162	2						162	1						162	2
163	3						163	1						163	1
164	2						164	1						164	1
165	7						165	1						165	1
166	6						166	1						166	1
167	8						167	1						167	1
168	5						168	1						168	1
169	5						169	1						169	1
170	15						170	2						170	3
171	1						171	1						171	8
172	1						172	1						172	1
173	1						173	1						173	1
174	1						174	1						174	1
175	1						175	1						175	1
176	1						176	1						176	1
177	1						177	1						177	1
178	1						178	1						178	1
179	1						179	1						179	1
180	1						180	1						180	1
181	1						181	8						181	1
182	1						182	1						182	1
183	1						183	1						183	2
184	1						184	1						184	4
185	1						185	1						185	2
186	1						186	1						186	1
187	1						187	1						187	1
188	1						188	1						188	1
189	1						189	1						189	1
190	1						190	1						190	4
191	1						191	1						191	1
192	1						192	1						192	1
193	1						193	1						193	1
194	1						194	1						194	1
195	15						195	1						195	1
196	17						196	1						196	1
197	7						197	1						197	1
198	1						198	1						198	1
199	1						199	1						199	1
200	1						200	1						200	1
201	1						201	1						201	1
202	1						202	1						202	1
203	10						203	1						203	1
204	10						204	1						204	1
205	15						205	1						205	1
206	3						206	1						206	1
207	4						207	1						207	1
208	11						208	1						208	1
209	4						209	1						209	1
210	3						210	1						210	1
211	1						211	1						211	1
212	1						212	1						212	1
213	1						213	4						213	1
214	1						214	1						214	1
215	1						215	1						215	1
216	1						216	1						216	1
217	2						217	1						217	1
218	2						218	1						218	1
219	2						219	1						219	1
220	5						220	1						220	3
221	1						221	1						221	1
222	1						222	1						222	1
223	1						223	1						223	3
224	1						224	1						224	1
225	1						225	1						225	1
226	1						226	1						226	2
227	1						227	1						227	16
228	1						228	1						228	1
229	1						229	1						229	1
230	2						230	3						230	1
231	1						231	1						231	4
232	1						232	14						232	1
233	1						233	3						233	3
234	1						234	1						234	1
235	1						235	1						235	1
236	1						236	1						236	1
237	1						237	1						237	1
238	1						238	1						238	2
239	1						239	5						239	1
240	1						240	1						240	1
241	1						241	1						241	1
242	1						242	1						242	1
243	1						243	1						243	1
244	1						244	1						244	1
245	1						245	1						245	1
246	1						246	1						246	3
247	1						247	1						247	3
248	1						248	1						248	1
249	1						249	1						249	1
250	1						250	1						250	1
251	1						251	1						251	1
252	1						252	1						252	1
253	1						253	1						253	1
254	7						254	1						254	2
255	1						255	1						255	1
256	1						256	1						256	1
257	1						257	1						257	1
258	1						258	1						258	1
259	1						259	1						259	1
260	1						260	1						260	1
261	1						261	2						261	1
262	1						262	1						262	2
263	1						263	4						263	5
264	1						264	1						264	5
265	7						265	5						265	1
266	1						266	1						266	1
267	1						267	1						267	3
268	1						268	2						268	1
269	1						269	5						269	1
270	1						270	1						270	2
271	1						271	1						271	1
272	1						272	1						272	1
273	1						273	1						273	1
274	1						274	1						274	1
275	1						275	1						275	1
276	9						276	3						276	1
277	5						277	1						277	1
278	2						278	1						278	2
279	1						279	1						279	1
280	1						280	1						280	1
281	1						281	1						281	1
282	1						282	1						282	1
283	1						283	1						283	1
284	10						284	1						284	1
285	5						285	1						285	1
286	2						286	1						286	1
287	9						287	1						287	1
288	1						288	19						288	1
289	1						289	3						289	1
290	1						290	1						290	1
291	1						291	3						291	1
292	1						292	1						292	1
293	1						293	1						293	2
294	2						294	2						294	2
295	8						295	1						295	2
296	1						296	1						296	2
297	1						297	1						297	3
298	1						298	2						298	2
299	1						299	1						299	3
300	1						300	1						300	2
301	1						301	2						301	1
302	1						302	1						302	1
303	1						303	9						303	4
304	1						304	3						304	1
305	1						305	3						305	1
306	1						306	4						306	1
307	1						307	1						307	2
308	1						308	1						308	6
309	1						309	1						309	4
310	1						310	1						310	2
311	1						311	2						311	1
312	1						312	2						312	1
313	1						313	1						313	1
314	1						314	3						314	1
315	1						315	1						315	1
316	3						316	1						316	1
317	1						317	1						317	4
318	1						318	1						318	2
319	1						319	2						319	1
320	1						320	1						320	1
321	1						321	1						321	1
322	1						322	2						322	2
323	1						323	5						323	1
324	1						324	2						324	3
325	4						325	3						325	1
326	2						326	2						326	1
327	1						327	3						327	1
328	1						328	5						328	1
329	1						329	1						329	1
330	1						330	4						330	1
331	1						331	6						331	1
332	5						332	1						332	1
333	2						333	1						333	3
334	1						334	1						334	3
335	1						335	1						335	2
336	1						336	1						336	2
337	1						337	1						337	1
338	1						338	1						338	1
339	1						339	1						339	2
340	1						340	4						340	1
341	1						341	6						341	3
342	1						342	1						342	5
343	1						343	1						343	1
344	1						344	1						344	3
345	1						345	1						345	2
346	1						346	2						346	4
347	1						347	1						347	1
348	1						348	4						348	1
349	1						349	2						349	6
350	1						350	1						350	2
351	1						351	1						351	1
352	1						352	1						352	1
353	1						353	1						353	1
354	1						354	1						354	1
355	1						355	1						355	6
356	1						356	1						356	1
357	1						357	1						357	1
358	1						358	1						358	1
359	1						359	1						359	1
360	1						360	2						360	1
361	1						361	1						361	1
362	1						362	1						362	1
363	1						363	1						363	1
364	1						364	1						364	1
365	1						365	1						365	2
366	1						366	1						366	3
367	1						367	1						367	7
368	1						368	4						368	1
369	1						369	3						369	2
370	1						370	3						370	2
371	1						371	1						371	1
372	1						372	2						372	2
373	1						373	1						373	2
374	1						374	2						374	2
375	1						375	1						375	1
376	1						376	1						376	1
377	3						377	4						377	1
378	3						378	1						378	1
379	6						379	1						379	1
380	4						380	1						380	1
381	1						381	4						381	1
382	1						382	1						382	1
383	1						383	1						383	4
384	1						384	1						384	3
385	1						385	1						385	1
386	1						386	1						386	1
387	1						387	5						387	1
388	3						388	1						388	1
389	1						389	1						389	3
390	5						390	1						390	2
391	1						391	1						391	1
392	1						392	1						392	1
393	1						393	2						393	1
394	1						394	1						394	1
395	1						395	3						395	1
396	1						396	1						396	1
397	1						397	1						397	1
398	1						398	1						398	1
399	4						399	1						399	1
400	1						400	1						400	1
401	6						401	1						401	1
402	7						402	1						402	1
403	1						403	1						403	5
404	1						404	1						404	1
405	1						405	1						405	1
406	1						406	1						406	1
407	1						407	3						407	1
408	1						408	3						408	3
409	1						409	1						409	1
410	1						410	2						410	1
411	2						411	1						411	1
412	1						412	1						412	1
413	1						413	1						413	1
414	1						414	1						414	2
415	1						415	1						415	1
416	1						416	1						416	1
417	2						417	1						417	1
418	1						418	2						418	2
419	1						419	2						419	3
420	1						420	1						420	1
421	3						421	6						421	1
422	2						422	2						422	3
423	1						423	1						423	4
424	1						424	1						424	1
425	1						425	1						425	1
426	1						426	1						426	1
427	1						427	5						427	2
428	1						428	1						428	3
429	3						429	1						429	3
430	1						430	2						430	1
431	1						431	1						431	2
432	1						432	1						432	2
433	1						433	1						433	2
434	1						434	1						434	1
435	1						435	1						435	1
436	7						436	4						436	1
437	2						437	1						437	1
438	3						438	1						438	1
439	1						439	1						439	1
440	1						440	1						440	4
441	1						441	1						441	1
442	1						442	1						442	2
443	1						443	1						443	1
444	1						444	3						444	2
445	1						445	1						445	3
446	1						446	1						446	2
447	1						447	1						447	1
448	1						448	1						448	1
449	1						449	1						449	3
450	1						450	1						450	1
451	1						451	4						451	1
452	1						452	1						452	1
453	1						453	1						453	3
454	1						454	1						454	1
455	1						455	1						455	1
456	1						456	1						456	1
457	1						457	1						457	1
458	1						458	1						458	2
459	1						459	3						459	2
460	4						460	1						460	1
461	1						461	2						461	1
462	1						462	1						462	4
463	1						463	1						463	6
464	1						464	1						464	3
465	1						465	10						465	2
466	1						466	1						466	2
467	1						467	1						467	1
468	1						468	6						468	3
469	1						469	11						469	2
470	1						470	3						470	1
471	8						471	1						471	2
472	1						472	1						472	1
473	1						473	3						473	1
474	3						474	4						474	1
475	1						475	4						475	1
476	2						476	1						476	2
477	1						477	1						477	1
478	10						478	8						478	1
479	1						479	2						479	1
480	1						480	2						480	3
481	1						481	36						481	3
482	1						482	1						482	2
483	1						483	7						483	1
484	1						484	2						484	1
485	1						485	2						485	1
486	2						486	2						486	1
487	3						487	1						487	1
488	4						488	1						488	2
489	1						489	14						489	1
490	1						490	7						490	1
491	1						491	6						491	1
492	1						492	11						492	1
493	1						493	20						493	1
494	1						494	7						494	1
495	1						495	15						495	1
496	1						496	8						496	1
497	1						497	13						497	1
498	1						498	9						498	2
499	1						499	1						499	2
500	1						500	1						500	1
501	1						501	1						501	1
502	1						502	1						502	1
503	1						503	1						503	1
504	1						504	1						504	1
505	1						505	2						505	4
506	1						506	1						506	2
507	5						507	1						507	1
508	2						508	1						508	1
509	1						509	1						509	1
510	1						510	3						510	1
511	1						511	1						511	1
512	1						512	1						512	4
513	1						513	1						513	1
514	1						514	2						514	1
515	1						515	3						515	1
516	1						516	3						516	3
517	1						517	3						517	6
518	3						518	1						518	4
519	1						519	1						519	4
520	1						520	1						520	1
521	1						521	1						521	1
522	1						522	1						522	1
523	1						523	1						523	1
524	1						524	1						524	1
525	1						525	1						525	1
526	1						526	1						526	1
527	1						527	1						527	1
528	1						528	1						528	1
529	1						529	1						529	1
530	1						530	1						530	8
531	1						531	1						531	7
532	1						532	1						532	8
533	1						533	5						533	1
534	1						534	1						534	1
535	1						535	1						535	1
536	1						536	2						536	1
537	1						537	4						537	1
538	1						538	1						538	1
539	1						539	1						539	10
540	1						540	1						540	1
541	6						541	1						541	1
542	6						542	2						542	4
543	1						543	3						543	3
544	1						544	1						544	2
545	1						545	1						545	1
546	1						546	1						546	3
547	1						547	1						547	2
548	4						548	2						548	1
549	1						549	1						549	3
550	1						550	1						550	1
551	1						551	1						551	1
552	1						552	1						552	1
553	1						553	1						553	3
554	1						554	1						554	1
555	1						555	1						555	3
556	1						556	7						556	1
557	1						557	2						557	1
558	1						558	1						558	1
559	4						559	2						559	5
560	3						560	1						560	1
561	1						561	1						561	1
562	1						562	1						562	5
563	1						563	1						563	1
564	1						564	1						564	1
565	1						565	1						565	1
566	12						566	1						566	1
567	1						567	1						567	1
568	1						568	1						568	1
569	1						569	1						569	3
570	1						570	5						570	5
571	1						571	1						571	1
572	1						572	1						572	1
573	1						573	1						573	1
574	1						574	1						574	1
575	1						575	3						575	3
576	1						576	1						576	1
577	3						577	1						577	1
578	1						578	1						578	2
579	1						579	2						579	1
580	1						580	1						580	1
581	1						581	1						581	3
582	1						582	1						582	1
583	1						583	1						583	1
584	1						584	1						584	1
585	1						585	1						585	3
586	1						586	1						586	2
587	1						587	1						587	1
588	1						588	1						588	3
589	6						589	1						589	3
590	6						590	3						590	1
591	3						591	2						591	1
592	1						592	1						592	1
593	1						593	1						593	1
594	1						594	2						594	1
595	1						595	3						595	1
596	1						596	1						596	1
597	1						597	3						597	1
598	1						598	2						598	1
599	1						599	1						599	1
600	1						600	1						600	1
601	1						601	6						601	2
602	4						602	2						602	1
603	1						603	1						603	1
604	5						604	1						604	1
605	1						605	7						605	2
606	1						606	1						606	2
607	1						607	1						607	1
608	1						608	3						608	1
609	1						609	3						609	1
610	1						610	3						610	1
611	1						611	8						611	1
612	1						612	2						612	2
613	1						613	2						613	1
614	7						614	2						614	1
615	1						615	2						615	1
616	1						616	5						616	2
617	1						617	3						617	1
618	2						618	1						618	2
619	2						619	1						619	2
620	2						620	2						620	1
621	1						621	5						621	8
622	1						622	1						622	2
623	1						623	1						623	1
624	1						624	1						624	1
625	4						625	4						625	1
626	1						626	7						626	1
627	3						627	3						627	1
628	1						628	1						628	1
629	1						629	4						629	2
630	1						630	4						630	1
631	1						631	1						631	1
632	1						632	1						632	1
633	1						633	1						633	1
634	1						634	1						634	1
635	1						635	1						635	1
636	1						636	2						636	1
637	1						637	1						637	2
638	1						638	1						638	5
639	1						639	1						639	5
640	1						640	4						640	2
641	1						641	1						641	2
642	1						642	6						642	4
643	1						643	1						643	1
644	1						644	1						644	1
645	1						645	2						645	1
646	13						646	3						646	1
647	2						647	2						647	1
648	3						648	1						648	1
649	1						649	3						649	1
650	1						650	1						650	3
651	1						651	1						651	1
652	1						652	1						652	1
653	1						653	1						653	1
654	1						654	1						654	2
655	3						655	1						655	2
656	1						656	2						656	1
657	1						657	1						657	1
658	1						658	2						658	1
659	1						659	1						659	1
660	1						660	1						660	1
661	1						661	3						661	1
662	1						662	3						662	1
663	1						663	2						663	2
664	1						664	1						664	1
665	1						665	1						665	1
666	1						666	2						666	1
667	1						667	2						667	1
668	1						668	2						668	3
669	1						669	1						669	2
670	1						670	1						670	1
671	1						671	3						671	1
672	1						672	1						672	1
673	1						673	1						673	1
674	1						674	1						674	1
675	1						675	1						675	1
676	1						676	4						676	1
677	2						677	1						677	3
678	1						678	1						678	1
679	1						679	4						679	1
680	1						680	1						680	1
681	1						681	13						681	1
682	1						682	1						682	1
683	1						683	1						683	1
684	1						684	1						684	1
685	1						685	3						685	1
686	1						686	2						686	3
687	1						687	1						687	1
688	1						688	1						688	1
689	1						689	1						689	1
690	1						690	4						690	1
691	1						691	6						691	1
692	3						692	1						692	1
693	3						693	1						693	1
694	2						694	3						694	1
695	1						695	1						695	5
696	1						696	2						696	1
697	1						697	1						697	2
698	1						698	1						698	1
699	1						699	1						699	1
700	1						700	1						700	1
701	1						701	3						701	17
702	1						702	6						702	1
703	1						703	5						703	2
704	1						704	1						704	1
705	1						705	4						705	1
706	1						706	1						706	1
707	1						707	1						707	1
708	1						708	1						708	1
709	3						709	1						709	1
710	1						710	1						710	1
711	4						711	1						711	1
712	1						712	4						712	1
713	1						713	1						713	1
714	3						714	1						714	1
715	1						715	6						715	1
716	1						716	1						716	1
717	1						717	3						717	1
718	1						718	4						718	1
719	6						719	1						719	1
720	1						720	1						720	1
721	1						721	1						721	1
722	1						722	1						722	3
723	1						723	1						723	8
724	1						724	1						724	2
725	1						725	2						725	2
726	6						726	1						726	1
727	6						727	1						727	1
728	1						728	3						728	1
729	1						729	3						729	1
730	1						730	2						730	1
731	1						731	1						731	1
732	1						732	6						732	1
733	1						733	3						733	1
734	1						734	4						734	1
735	1						735	1						735	1
736	5						736	2						736	1
737	1						737	1						737	2
738	1						738	1						738	1
739	1						739	1						739	2
740	1						740	1						740	1
741	2						741	1						741	1
742	1						742	2						742	1
743	3						743	3						743	3
744	4						744	1						744	1
745	2						745	1						745	1
746	1						746	2						746	2
747	1						747	1						747	2
748	1						748	1						748	1
749	3						749	1						749	7
750	1						750	1						750	1
751	1						751	1						751	1
752	1						752	5						752	2
753	1						753	1						753	1
754	1						754	3						754	1
755	1						755	18						755	1
756	3						756	1						756	1
757	1						757	1						757	1
758	1						758	3						758	1
759	1						759	1						759	1
760	2						760	4						760	2
761	1						761	2						761	1
762	1						762	3						762	1
763	1						763	1						763	1
764	1						764	1						764	1
765	1						765	4						765	2
766	1						766	1						766	1
767	1						767	1						767	2
768	1						768	1						768	1
769	1						769	1						769	2
770	1						770	1						770	1
771	1						771	1						771	1
772	1						772	5						772	1
773	1						773	1						773	1
774	1						774	1						774	2
775	1						775	3						775	1
776	1						776	1						776	7
777	4						777	6						777	1
							778	1						778	1
							779	1						779	1
							780	1						780	2
							781	7						781	1
							782	1						782	1
							783	1						783	1
							784	1						784	1
							785	1						785	1
							786	1						786	1
							787	4						787	1
							788	1						788	1
							789	6						789	5
							790	1						790	1
							791	1						791	1
							792	1						792	1
							793	1						793	1
							794	1						794	1
							795	1						795	8
							796	1						796	1
							797	1						797	1
							798	1						798	1
							799	1						799	1
							800	1						800	1
							801	1						801	1
							802	3						802	1
							803	1						803	1
							804	2						804	3
							805	1						805	1
							806	1						806	4
							807	1						807	1
							808	1						808	1
							809	3						809	7
							810	1						810	1
							811	1						811	1
							812	1						812	1
							813	1						813	1
							814	1						814	1
							815	3						815	1
							816	1						816	1
							817	1						817	1
							818	1						818	1
							819	1						819	1
							820	3						820	3
							821	1						821	2
							822	1						822	1
							823	3						823	2
							824	1						824	3
							825	1						825	1
							826	1						826	1
							827	1						827	1
							828	1						828	1
							829	1						829	1
							830	1						830	1
							831	1						831	1
							832	1						832	1
							833	1						833	2
							834	1						834	2
							835	1						835	1
							836	3						836	1
							837	1						837	1
							838	1						838	1
							839	1						839	2
							840	1						840	1
							841	5						841	1
							842	1						842	1
							843	1						843	6
							844	1						844	1
							845	3						845	1
							846	3						846	1
							847	1						847	1
							848	2						848	1
							849	1						849	1
							850	1						850	1
							851	1						851	1
							852	1						852	1
							853	1						853	1
							854	1						854	1
							855	1						855	1
							856	1						856	1
							857	2						857	1
							858	1						858	2
							859	1						859	2
							860	1						860	1
							861	1						861	1
							862	1						862	1
							863	1						863	1
							864	1						864	2
							865	2						865	1
							866	1						866	1
							867	1						867	3
							868	1						868	1
							869	1						869	6
							870	1						870	1
							871	1						871	1
							872	3						872	1
							873	1						873	2
							874	1						874	1
							875	1						875	1
							876	1						876	1
							877	2						877	1
							878	1						878	1
							879	1						879	2
							880	1						880	2
							881	2						881	1
							882	1						882	2
							883	1						883	1
							884	1						884	1
							885	1						885	3
							886	1						886	2
							887	2						887	1
							888	1						888	5
							889	1						889	1
							890	1						890	1
							891	1						891	1
							892	1						892	1
							893	1						893	1
							894	1						894	1
							895	3						895	1
							896	2						896	3
							897	1						897	2
							898	1						898	1
							899	1						899	1
							900	1						900	1
							901	2						901	4
							902	1						902	1
							903	2						903	1
							904	1						904	1
							905	1						905	1
							906	1						906	5
							907	1						907	1
							908	2						908	1
							909	2						909	1
							910	2						910	1
							911	1						911	1
							912	1						912	1
							913	1						913	1
							914	1						914	1
							915	1						915	2
							916	1						916	6
							917	5						917	5
							918	3						918	1
							919	1						919	1
							920	3						920	1
							921	1						921	1
							922	3						922	5
							923	4						923	1
							924	1						924	1
							925	5						925	1
							926	1						926	2
							927	2						927	1
							928	1						928	1
							929	3						929	2
							930	3						930	1
							931	1						931	1
							932	1						932	1
							933	2						933	1
							934	1						934	1
							935	1						935	4
							936	1						936	3
							937	1						937	1
							938	1						938	1
							939	1						939	1
							940	3						940	1
							941	3						941	1
							942	1						942	1
							943	2						943	1
							944	1						944	1
							945	1						945	1
							946	1						946	1
							947	4						947	1
							948	3						948	1
							949	1						949	5
							950	1						950	3
							951	1						951	2
							952	4						952	1
							953	1						953	1
							954	1						954	1
							955	1						955	1
							956	1						956	1
							957	1						957	1
							958	1						958	1
							959	1						959	1
							960	1						960	1
							961	1						961	1
							962	4						962	3
							963	1						963	1
							964	1						964	1
							965	1						965	1
							966	1						966	1
							967	1						967	1
							968	1						968	1
							969	1						969	1
							970	1						970	1
							971	2						971	1
							972	2						972	1
							973	1						973	1
							974	1						974	1
							975	1						975	1
							976	1						976	1
							977	1						977	1
							978	1						978	1
							979	1						979	5
							980	1						980	1
							981	2						981	1
							982	1						982	2
							983	1						983	1
							984	1						984	1
							985	1						985	1
							986	6						986	1
							987	1						987	1
							988	1						988	1
							989	1						989	1
							990	1						990	1
							991	1						991	1
							992	1						992	1
							993	1						993	1
							994	2						994	2
							995	1						995	1
							996	1						996	1
							997	1						997	1
							998	1						998	1
							999	3						999	1
							1000	1						1000	1
							1001	1						1001	1
							1002	1						1002	1
							1003	1						1003	2
							1004	1						1004	2
							1005	1						1005	1
							1006	1						1006	1
							1007	1						1007	2
							1008	4						1008	1
							1009	4						1009	1
							1010	1						1010	1
							1011	1						1011	1
							1012	1						1012	2
							1013	1						1013	3
							1014	1						1014	1
							1015	1						1015	1
							1016	1						1016	1
							1017	1						1017	1
							1018	1						1018	1
							1019	1						1019	2
							1020	1						1020	1
							1021	1						1021	1
							1022	1						1022	1
							1023	1						1023	2
							1024	1						1024	1
							1025	1						1025	1
							1026	1						1026	1
							1027	1						1027	1
							1028	2						1028	3
							1029	1						1029	2
							1030	1						1030	1
							1031	3						1031	1
							1032	4						1032	1
							1033	1						1033	1
							1034	2						1034	1
							1035	1						1035	1
							1036	1						1036	1
							1037	1						1037	1
							1038	1						1038	1
							1039	2						1039	1
							1040	1						1040	1
							1041	1						1041	1
							1042	1						1042	1
							1043	1						1043	1
							1044	1						1044	3
							1045	1						1045	2
							1046	2						1046	1
							1047	1						1047	1
							1048	1						1048	1
							1049	1						1049	1
							1050	1						1050	1
							1051	1						1051	1
							1052	2						1052	1
							1053	1						1053	1
							1054	1						1054	1
							1055	1						1055	1
							1056	1						1056	1
							1057	1						1057	21
							1058	1						1058	1
							1059	1						1059	1
							1060	1						1060	3
							1061	1						1061	1
							1062	1						1062	1
							1063	1						1063	1
							1064	1						1064	1
							1065	1						1065	1
							1066	1						1066	1
							1067	1						1067	1
							1068	1						1068	1
							1069	1						1069	1
							1070	1						1070	1
							1071	1						1071	1
							1072	1						1072	1
							1073	1						1073	1
							1074	4						1074	1
							1075	2						1075	1
							1076	1						1076	1
							1077	1						1077	1
							1078	1						1078	1
							1079	15						1079	1
							1080	1						1080	1
							1081	1						1081	1
							1082	2						1082	1
							1083	1						1083	1
							1084	6						1084	1
							1085	1						1085	1
							1086	4						1086	1
							1087	1						1087	1
							1088	1						1088	1
							1089	1						1089	1
							1090	1						1090	1
							1091	1						1091	1
							1092	6						1092	1
							1093	3						1093	2
							1094	1						1094	1
							1095	1						1095	1
							1096	1						1096	1
							1097	1						1097	1
							1098	1						1098	1
							1099	1						1099	1
							1100	1						1100	1
							1101	1						1101	1
							1102	1						1102	1
							1103	1						1103	1
							1104	3						1104	1
							1105	1						1105	1
							1106	1						1106	2
							1107	1						1107	1
							1108	1						1108	1
							1109	3						1109	1
							1110	1						1110	2
							1111	5						1111	1
							1112	1						1112	1
							1113	1						1113	1
							1114	1						1114	1
							1115	1						1115	1
							1116	1						1116	1
							1117	1						1117	1
							1118	4						1118	3
							1119	6						1119	1
							1120	1						1120	1
							1121	1						1121	3
							1122	1						1122	1
							1123	5						1123	1
							1124	1						1124	1
							1125	4						1125	1
							1126	3						1126	1
							1127	1						1127	1
							1128	1						1128	3
							1129	1						1129	1
							1130	2						1130	1
							1131	3						1131	1
							1132	1						1132	1
							1133	1						1133	1
							1134	1						1134	1
							1135	2						1135	1
							1136	1						1136	1
							1137	3						1137	1
							1138	2						1138	1
							1139	2						1139	1
							1140	1						1140	1
							1141	1						1141	1
							1142	3						1142	1
							1143	1						1143	1
							1144	3						1144	1
							1145	1						1145	1
							1146	1						1146	1
							1147	1						1147	1
							1148	1						1148	1
							1149	1						1149	1
							1150	3						1150	1
							1151	1						1151	1
							1152	4						1152	1
							1153	4						1153	1
							1154	3						1154	1
							1155	1						1155	1
							1156	1						1156	1
							1157	1						1157	1
							1158	1						1158	1
							1159	1						1159	4
							1160	1						1160	1
							1161	1						1161	1
							1162	1						1162	1
							1163	2						1163	1
							1164	1						1164	1
							1165	2						1165	1
							1166	1						1166	1
							1167	1						1167	2
							1168	1						1168	1
							1169	1						1169	1
							1170	1						1170	1
							1171	1						1171	1
							1172	1						1172	1
							1173	1						1173	1
							1174	1						1174	1
							1175	1						1175	1
							1176	3						1176	1
							1177	4						1177	1
							1178	2						1178	1
							1179	1						1179	1
							1180	1						1180	1
							1181	1						1181	1
							1182	6						1182	4
							1183	1						1183	1
							1184	4						1184	1
							1185	1						1185	1
							1186	1						1186	4
							1187	1						1187	1
							1188	1						1188	1
							1189	1						1189	1
							1190	1						1190	1
							1191	1						1191	1
							1192	1						1192	1
							1193	4						1193	1
							1194	1						1194	1
							1195	1						1195	1
							1196	1						1196	1
							1197	1						1197	1
							1198	2						1198	2
							1199	1						1199	1
							1200	1						1200	8
							1201	1						1201	1
							1202	1						1202	1
							1203	3						1203	1
							1204	1						1204	11
							1205	1						1205	1
							1206	1						1206	2
							1207	1						1207	1
							1208	1						1208	1
							1209	1						1209	1
							1210	1						1210	1
							1211	1						1211	1
							1212	1						1212	1
							1213	1						1213	6
							1214	2						1214	1
							1215	1						1215	2
							1216	3						1216	2
							1217	1						1217	1
							1218	2						1218	1
							1219	1						1219	1
							1220	1						1220	1
							1221	1						1221	2
							1222	1						1222	1
							1223	4						1223	1
							1224	1						1224	2
							1225	1						1225	1
							1226	1						1226	1
							1227	1						1227	1
							1228	1						1228	1
							1229	1						1229	1
							1230	1						1230	1
							1231	1						1231	1
							1232	6						1232	5
							1233	1						1233	1
							1234	1						1234	1
							1235	2						1235	1
							1236	1						1236	1
							1237	1						1237	1
							1238	1						1238	1
							1239	1						1239	1
							1240	1						1240	2
							1241	1						1241	1
							1242	1						1242	1
							1243	3						1243	1
							1244	7						1244	1
							1245	2						1245	1
							1246	1						1246	1
							1247	3						1247	1
							1248	1						1248	1
							1249	1						1249	1
							1250	1						1250	1
							1251	1						1251	5
							1252	1						1252	1
							1253	1						1253	1
							1254	2						1254	1
							1255	1						1255	1
							1256	3						1256	1
							1257	1						1257	1
							1258	1						1258	2
							1259	1						1259	4
							1260	1						1260	1
							1261	1						1261	1
							1262	1						1262	1
							1263	2						1263	1
							1264	1						1264	2
							1265	1						1265	1
							1266	1						1266	1
							1267	1						1267	2
							1268	1						1268	1
							1269	1						1269	5
							1270	1						1270	1
							1271	1						1271	1
							1272	1						1272	1
							1273	1						1273	1
							1274	1						1274	1
							1275	1						1275	1
							1276	1						1276	1
							1277	1						1277	3
							1278	3						1278	1
							1279	1						1279	1
							1280	1						1280	3
							1281	1						1281	1
							1282	2						1282	1
							1283	1						1283	1
							1284	1						1284	1
							1285	1						1285	1
							1286	1						1286	1
							1287	1						1287	1
							1288	1						1288	1
							1289	1						1289	1
							1290	1						1290	1
							1291	2						1291	1
							1292	1						1292	3
							1293	1						1293	2
							1294	1						1294	1
							1295	1						1295	2
							1296	1						1296	1
							1297	1						1297	1
							1298	2						1298	1
							1299	1						1299	1
							1300	1						1300	1
							1301	1						1301	1
							1302	1						1302	1
							1303	1						1303	1
							1304	1						1304	1
							1305	1						1305	1
							1306	1						1306	1
							1307	3						1307	7
							1308	1						1308	1
							1309	1						1309	1
							1310	1						1310	1
							1311	1						1311	1
							1312	1						1312	1
							1313	1						1313	1
							1314	1						1314	1
							1315	1						1315	1
							1316	1						1316	1
							1317	1						1317	1
							1318	2						1318	1
							1319	1						1319	1
							1320	1						1320	1
							1321	1						1321	2
							1322	1						1322	1
							1323	2						1323	2
							1324	1						1324	1
							1325	2						1325	1
							1326	1						1326	3
							1327	1						1327	1
							1328	1						1328	1
							1329	1						1329	1
							1330	1						1330	1
							1331	1						1331	1
							1332	3						1332	9
							1333	1						1333	4
							1334	1						1334	1
							1335	1						1335	1
							1336	2						1336	1
							1337	1						1337	1
							1338	1						1338	1
							1339	1						1339	1
							1340	1						1340	1
							1341	1						1341	1
							1342	2						1342	1
							1343	1						1343	1
							1344	3						1344	1
							1345	1						1345	1
							1346	4						1346	1
							1347	3						1347	1
							1348	1						1348	1
							1349	1						1349	1
							1350	1						1350	1
							1351	1						1351	4
							1352	1						1352	1
							1353	6						1353	1
							1354	1						1354	1
							1355	2						1355	1
							1356	1						1356	1
							1357	8						1357	1
														1358	1
														1359	1
														1360	1
														1361	1
														1362	1
														1363	2
														1364	1
														1365	2
														1366	2
														1367	1
														1368	3
														1369	1
														1370	1
														1371	1
														1372	1
														1373	1
														1374	2
														1375	1
														1376	2
														1377	1
														1378	1
														1379	3
														1380	3
														1381	1
														1382	1
														1383	2
														1384	2
														1385	6
														1386	2
														1387	1
														1388	2
														1389	1
														1390	1
														1391	2
														1392	1
														1393	1
														1394	1
														1395	1
														1396	1
														1397	1
														1398	1
														1399	1
														1400	1
														1401	1
														1402	1
														1403	1
														1404	1
														1405	1
														1406	1
														1407	1
														1408	1
														1409	1
														1410	2
														1411	1
														1412	1
														1413	1
														1414	1
														1415	1
														1416	1
														1417	1
														1418	1
														1419	1
														1420	1
														1421	1
														1422	1
														1423	1
														1424	1
														1425	1
														1426	1
														1427	1
														1428	1
														1429	1
														1430	1
														1431	3
														1432	1
														1433	1
														1434	1
														1435	1
														1436	1
														1437	1
														1438	1
														1439	1
														1440	1
														1441	1
														1442	1
														1443	1
														1444	1
														1445	1
														1446	7
														1447	1
														1448	5
														1449	1
														1450	1
														1451	1
														1452	2
														1453	1
														1454	1
														1455	1
														1456	1
														1457	1
														1458	1
														1459	1
														1460	1
														1461	1
														1462	2
														1463	1
														1464	1
														1465	1
														1466	4
														1467	1
														1468	1
														1469	1
														1470	1
														1471	2
														1472	3
														1473	1
														1474	1
														1475	1
														1476	1
														1477	1
														1478	1
														1479	1
														1480	1
														1481	1
														1482	1
														1483	2
														1484	2
														1485	1
														1486	9
														1487	1
														1488	13
														1489	1
														1490	1
														1491	1
														1492	1
														1493	15
														1494	1
														1495	1
														1496	1
														1497	1
														1498	1
														1499	1
														1500	1
														1501	1
														1502	1
														1503	1
														1504	1
														1505	1
														1506	1
														1507	1
														1508	1
														1509	1
														1510	1
														1511	1
														1512	1
														1513	1
														1514	1
														1515	1
														1516	1
														1517	1
														1518	1
														1519	4
														1520	1
														1521	1
														1522	1
														1523	2
														1524	1
														1525	1
														1526	1
														1527	3
														1528	1
														1529	3
														1530	1
														1531	1
														1532	1
														1533	1
														1534	1
														1535	1
														1536	1
														1537	1
														1538	1
														1539	2
														1540	1
														1541	1
														1542	1
														1543	1
														1544	1
														1545	1
														1546	1
														1547	1
														1548	2
														1549	1
														1550	1
														1551	1
														1552	1
														1553	1
														1554	1
														1555	1
														1556	1
														1557	1
														1558	1
														1559	1
														1560	2
														1561	1
														1562	3
														1563	1
														1564	1
														1565	1
														1566	4
														1567	1
														1568	2
														1569	3
														1570	1
														1571	1
														1572	1
														1573	1
														1574	2
														1575	1
														1576	1
														1577	1
														1578	1
														1579	1
														1580	1
														1581	3
														1582	1
														1583	1
														1584	1
														1585	1
														1586	1
														1587	3
														1588	1
														1589	3
														1590	1
														1591	1
														1592	1
														1593	2
														1594	1
														1595	1
														1596	1
														1597	1
														1598	1
														1599	1
														1600	1
														1601	4
														1602	1
														1603	1
														1604	1
														1605	1
														1606	1
														1607	3
														1608	1
														1609	1
														1610	1
														1611	1
														1612	2
														1613	1
														1614	1
														1615	2
														1616	1
														1617	2
														1618	1
														1619	1
														1620	1
														1621	1
														1622	1
														1623	1
														1624	1
														1625	3
														1626	2
														1627	1
														1628	1
														1629	1
														1630	1
														1631	1
														1632	6
														1633	1
														1634	4
														1635	1
														1636	1
														1637	1
														1638	1
														1639	1
														1640	5
														1641	1
														1642	1
														1643	2
														1644	2
														1645	1
														1646	1
														1647	1
														1648	1
														1649	1
														1650	2
														1651	1
														1652	1
														1653	1
														1654	2
														1655	1
														1656	1
														1657	1
														1658	2
														1659	1
														1660	1
														1661	1
														1662	1
														1663	1
														1664	1
														1665	1
														1666	1
														1667	1
														1668	1
														1669	4
														1670	1
														1671	1
														1672	2
														1673	1
														1674	1
														1675	1
														1676	1
														1677	1
														1678	1
														1679	1
														1680	3
														1681	1
														1682	1
														1683	1
														1684	1
														1685	1
														1686	1
														1687	1
														1688	7
														1689	1
														1690	1
														1691	1
														1692	1
														1693	2
														1694	2
														1695	1
														1696	2
														1697	2
														1698	1
														1699	1
														1700	3
														1701	1
														1702	1
														1703	1
														1704	1
														1705	1
														1706	1
														1707	1
														1708	1
														1709	1
														1710	1
														1711	1
														1712	2
														1713	1
														1714	1
														1715	1
														1716	1
														1717	1
														1718	1
														1719	1
														1720	1
														1721	1
														1722	1
														1723	1
														1724	1
														1725	3
														1726	1
														1727	1
														1728	1
														1729	1
														1730	1
														1731	1
														1732	1
														1733	1
														1734	1
														1735	2
														1736	1
														1737	1
														1738	1
														1739	1
														1740	1
														1741	3
														1742	2
														1743	1
														1744	6
														1745	1
														1746	1
														1747	1
														1748	2
														1749	1
														1750	1
														1751	1
														1752	1
														1753	1
														1754	1
														1755	1
														1756	2
														1757	2
														1758	1
														1759	1
														1760	1
														1761	1
														1762	2
														1763	1
														1764	1
														1765	1
														1766	1
														1767	1
														1768	1
														1769	1
														1770	1
														1771	1
														1772	1
														1773	1
														1774	1
														1775	1
														1776	1
														1777	1
														1778	1
														1779	1
														1780	1
														1781	1
														1782	1
														1783	1
														1784	1
														1785	1
														1786	1
														1787	1
														1788	1
														1789	1
														1790	1
														1791	1
														1792	1
														1793	1
														1794	1
														1795	1
														1796	3
														1797	1
														1798	3
														1799	2
														1800	1
														1801	1
														1802	1
														1803	1
														1804	1
														1805	1
														1806	1
														1807	2
														1808	1
														1809	1
														1810	1
														1811	1
														1812	2
														1813	1
														1814	1
														1815	1
														1816	2
														1817	1
														1818	1
														1819	1
														1820	2
														1821	1
														1822	1
														1823	3
														1824	2
														1825	5
														1826	1
														1827	1
														1828	2
														1829	1
														1830	1
														1831	1
														1832	1
														1833	1
														1834	6
														1835	1
														1836	1
														1837	1
														1838	1
														1839	1
														1840	2
														1841	2
														1842	1
														1843	7
														1844	4
														1845	1
														1846	3
														1847	2
														1848	1
														1849	2
														1850	1
														1851	1
														1852	1
														1853	1
														1854	1
														1855	1
														1856	1
														1857	1
														1858	1
														1859	1
														1860	1
														1861	1
														1862	1
														1863	1
														1864	1
														1865	1
														1866	1
														1867	2
														1868	1
														1869	2
														1870	2
														1871	2
														1872	1
														1873	1
														1874	1
														1875	3
														1876	1
														1877	1
														1878	2
														1879	1
														1880	1
														1881	1
														1882	2
														1883	3
														1884	2
														1885	1
														1886	2
														1887	1
														1888	1
														1889	4
														1890	1
														1891	1
														1892	1
														1893	2
														1894	1
														1895	1
														1896	1
														1897	2
														1898	1
														1899	1
														1900	1
														1901	1
														1902	1
														1903	1
														1904	1
														1905	2
														1906	1
														1907	3
														1908	1
														1909	1
														1910	2
														1911	2
														1912	1
														1913	1
														1914	6
														1915	1
														1916	2
														1917	1
														1918	1
														1919	1
														1920	1
														1921	1
														1922	2
														1923	1
														1924	1
														1925	5
														1926	1
														1927	1
														1928	1
														1929	2
														1930	1
														1931	2
														1932	1
														1933	2
														1934	3
														1935	1
														1936	1
														1937	1
														1938	1
														1939	1
														1940	1
														1941	3
														1942	1
														1943	2
														1944	12
														1945	1
														1946	1
														1947	2
														1948	1
														1949	1
														1950	2
														1951	2
														1952	1
														1953	1
														1954	3
														1955	1
														1956	6
														1957	1
														1958	1
														1959	3
														1960	1
														1961	3
														1962	1
														1963	1
														1964	1
														1965	1
														1966	1
														1967	1
														1968	1
														1969	1
														1970	2
														1971	1
														1972	2
														1973	1
														1974	5
														1975	1
														1976	1
														1977	5
														1978	1
														1979	7
														1980	1
														1981	2
														1982	1
														1983	4
														1984	1
														1985	1
														1986	1
														1987	3
														1988	4
														1989	1
														1990	1
														1991	1
														1992	1
														1993	1
														1994	1
														1995	1
														1996	2
[truncated: 208 more rows]
[truncated: 2 more columns]

## Sheet: Fig. 5
Fig. 5
Fig. 5.C - Actin Orentation at day 1																Fig. 5.J - Actin Orientation at day 6																		Fig. 5.K
Angle	Day 1 - Stretch 0% - Sample 1	Day 1 - Stretch 0% - Sample 2	Day 1 - Stretch 0% - Sample 3	Day 1 - Stretch 0% - Sample 4	Day 1 - Stretch 50% - Sample 1	Day 1 - Stretch 50% - Sample 2	Day 1 - Stretch 50% - Sample 3	Day 1 - Stretch 50% - Sample 4	Day 1 - Stretch 50% - Sample 5	Day 1 - Stretch 100% - Sample 1	Day 1 - Stretch 100% - Sample 2	Day 1 - Stretch 100% - Sample 3	Day 1 - Stretch 100% - Sample 4			Angle	Day 6 - Stretch 0% - Sample 1	Day 6 - Stretch 0% - Sample 2	Day 6 - Stretch 0% - Sample 3	Day 6 - Stretch 0% - Sample 4	Day 6 - Stretch 0% - Sample 5	Day 6 - Stretch 50% - Sample 1	Day 6 - Stretch 50% - Sample 2	Day 6 - Stretch 50% - Sample 3	Day 6 - Stretch 100% - Sample 1	Day 6 - Stretch 100% - Sample 2	Day 6 - Stretch 100% - Sample 3	Day 6 - Stretch 100% - Sample 4	Day 6 - Free - Sample 1	Day 6 - Free - Sample 2	Day 6 - Free - Sample 3			Sample 1							Sample 2							Sample 3
-90	0.717573	0.315628	0.44156	0.471335	0.194322	0.256932	0.256481	0.244999	0.199019	0.180424	0.173146	0.19183	0.148651			-90	0.149921	0.214092	0.125636	0.200058	0.120016	0.192679	0.122305	0.259898	0.083067	0.136965	0.162751	0.149228	0.404809	0.474038	0.470893			Cell Rank	Number of nuclei in the cell		Number of nuclei	Pourcentage of nuclei belonging to cells with that number of nuclei			Cell Rank	Number of nuclei in the cell		Number of nuclei	Pourcentage of nuclei belonging to cells with that number of nuclei			Cell Rank	Number of nuclei in the cell
-87	0.641752	0.37889	0.487331	0.581441	0.180039	0.337646	0.250661	0.243769	0.203543	0.163334	0.188128	0.204199	0.164898			-87	0.132607	0.230271	0.123118	0.219734	0.111832	0.221026	0.129141	0.379207	0.0779519	0.119198	0.144691	0.133133	0.417493	0.528729	0.524105			1	17		1	21.3288			1	15		1	24.3198			1	50
-84	0.684262	0.388089	0.504177	0.636938	0.198001	0.347647	0.256028	0.261764	0.215773	0.175682	0.196662	0.222269	0.17582			-84	0.153666	0.253508	0.130685	0.233743	0.120639	0.228693	0.135024	0.376039	0.0822926	0.136554	0.16205	0.144195	0.409819	0.531299	0.590458			2	28		2	6.42314			2	52		2	4.55303			2	66
-81	0.646748	0.396477	0.496537	0.610995	0.210584	0.351544	0.280104	0.257103	0.219932	0.188022	0.202412	0.225696	0.176798			-81	0.175294	0.254306	0.134636	0.239356	0.129157	0.228411	0.141858	0.381326	0.0850735	0.144062	0.169374	0.150607	0.44666	0.555054	0.605727			3	52		3	6.47217			3	55		3	6.74625			3	23
-78	0.6277	0.403712	0.467787	0.578989	0.209258	0.34847	0.272388	0.264995	0.224226	0.188036	0.202443	0.231616	0.179391			-78	0.168808	0.261933	0.136787	0.237296	0.129425	0.233244	0.141678	0.383371	0.090102	0.139152	0.179655	0.153065	0.424599	0.583357	0.622122			4	33		4	6.37411			4	44		4	5.21932			4	32
-75	0.595023	0.397607	0.451985	0.578083	0.20509	0.348698	0.265199	0.25968	0.219264	0.185212	0.189739	0.223397	0.177779			-75	0.161298	0.258067	0.134254	0.237535	0.127512	0.229974	0.136651	0.381061	0.0872834	0.138977	0.170663	0.147262	0.414306	0.561911	0.647279			5	17		5	6.61927			5	12		5	4.58079			5	47
-72	0.555425	0.40253	0.442815	0.580788	0.20411	0.3563	0.282439	0.260172	0.227704	0.181726	0.193764	0.225908	0.176424			-72	0.157768	0.258604	0.134356	0.234769	0.133735	0.223073	0.137098	0.380814	0.0845023	0.135336	0.177945	0.147683	0.409599	0.560564	0.671129			6	20		6	4.26575			6	17		6	3.49806			6	18
-69	0.570847	0.399382	0.462419	0.566722	0.216127	0.356126	0.312881	0.272482	0.226656	0.195453	0.197769	0.237863	0.181204			-69	0.16589	0.26081	0.140452	0.241334	0.138795	0.232698	0.144082	0.383875	0.09053	0.14835	0.189923	0.155226	0.405353	0.580585	0.676568			7	33		7	4.8051			7	75		7	2.72071			7	21
-66	0.547177	0.396675	0.461436	0.556035	0.215463	0.357782	0.31948	0.272797	0.22437	0.184925	0.196036	0.231839	0.180514			-66	0.159887	0.259824	0.136183	0.239973	0.130131	0.225898	0.137127	0.381292	0.0841549	0.141867	0.17191	0.147933	0.406396	0.575734	0.613991			8	31		8	2.54964			8	17		8	2.88728			8	28
-63	0.539561	0.420793	0.457895	0.548018	0.231095	0.362441	0.337135	0.286211	0.231026	0.191929	0.202679	0.239694	0.182888			-63	0.167008	0.269516	0.139141	0.243253	0.130635	0.230327	0.143163	0.377436	0.0870772	0.149087	0.18667	0.149063	0.399669	0.573979	0.639672			9	19		9	1.76514			9	62		9	3.49806			9	58
-60	0.556793	0.448494	0.462251	0.537562	0.238731	0.372032	0.376774	0.297148	0.245272	0.203855	0.204026	0.249604	0.194757			-60	0.178472	0.280674	0.14669	0.247245	0.142632	0.240137	0.149606	0.383881	0.0912483	0.159431	0.209971	0.157413	0.426133	0.593443	0.645043			10	16		10 to 19	13.6063			10	25		10 to 19	17.1849			10	44
-57	0.511423	0.438101	0.431453	0.522648	0.229838	0.371288	0.379923	0.294017	0.243195	0.200212	0.209099	0.248999	0.18691			-57	0.173295	0.287451	0.146251	0.246631	0.140341	0.240272	0.144395	0.379647	0.0926827	0.155385	0.185148	0.154874	0.415256	0.605225	0.638879			11	9		20 to 29	10.6153			11	38		20 to 29	5.94114			11	24
-54	0.519907	0.471104	0.427064	0.548837	0.255228	0.386279	0.409344	0.315171	0.26413	0.218771	0.216193	0.25969	0.204879			-54	0.18636	0.311978	0.157643	0.256556	0.152468	0.248417	0.154167	0.385009	0.104137	0.169395	0.219036	0.173172	0.421645	0.62544	0.622524			12	31		30 to 39	7.25668			12	30		30 to 39	4.60855			12	27
-51	0.508876	0.49305	0.443889	0.576483	0.258763	0.395331	0.412784	0.326396	0.264844	0.223963	0.225749	0.271804	0.210202			-51	0.184881	0.317172	0.158621	0.261724	0.152534	0.251421	0.156364	0.38472	0.105644	0.175775	0.220348	0.169892	0.450811	0.607192	0.651828			13	27		40 to 49	5.34445			13	9		40 to 49	3.60911			13	25
-48	0.479119	0.492553	0.437893	0.549282	0.253958	0.397153	0.458379	0.315754	0.266523	0.216077	0.216969	0.278028	0.207908			-48	0.181578	0.310744	0.154148	0.250961	0.144055	0.241863	0.147915	0.384692	0.0988527	0.166834	0.179344	0.158418	0.461898	0.602481	0.566624			14	33		50 to 59	2.57416			14	37		50 to 59	2.97057			14	21
-45	0.50325	0.520126	0.476167	0.54193	0.295933	0.423846	0.479624	0.359805	0.303761	0.252637	0.245621	0.315292	0.237536			-45	0.217117	0.359622	0.186858	0.279322	0.176712	0.287104	0.174806	0.381389	0.119308	0.200769	0.247806	0.195767	0.51693	0.643219	0.660864			15	29		60 to 69	0			15	9		60 to 69	3.41477			15	40
-42	0.465147	0.520393	0.450001	0.518287	0.286803	0.434338	0.475233	0.360262	0.293505	0.237669	0.232831	0.305794	0.237757			-42	0.204829	0.347904	0.174056	0.272801	0.160932	0.263423	0.160499	0.385569	0.112067	0.18414	0.192414	0.173008	0.516882	0.65014	0.612286			16	5		70 to 79	0			16	78		70 to 79	4.24764			16	28
-39	0.47718	0.559073	0.47698	0.539258	0.329777	0.458587	0.540143	0.400939	0.33428	0.274515	0.257474	0.338666	0.267876			-39	0.23413	0.393549	0.2017	0.292624	0.190619	0.296981	0.184149	0.38835	0.130125	0.21846	0.234472	0.20682	0.533788	0.62753	0.632273			17	18		80 to 89	0			17	14		80 to 89	0			17	30
-36	0.485775	0.604758	0.478988	0.552536	0.366004	0.487693	0.606644	0.437329	0.376642	0.300577	0.287538	0.372857	0.290534			-36	0.266689	0.439262	0.228045	0.304526	0.210761	0.322361	0.204457	0.3946	0.140049	0.246115	0.258309	0.237843	0.563674	0.641473	0.626582			18	22						18	29						18	38
-33	0.462242	0.61429	0.460702	0.540909	0.395328	0.519646	0.645359	0.458237	0.404798	0.317626	0.286341	0.399445	0.316276			-33	0.276586	0.447517	0.228602	0.311739	0.209433	0.320634	0.203023	0.39136	0.148144	0.257695	0.254466	0.238874	0.594808	0.575026	0.587881			19	16						19	4						19	16
-30	0.476334	0.622238	0.469597	0.540282	0.470042	0.580274	0.682428	0.52623	0.480608	0.383343	0.316235	0.457326	0.366731			-30	0.324411	0.514583	0.275088	0.340588	0.244905	0.387118	0.237124	0.407402	0.177847	0.303999	0.291698	0.299594	0.663466	0.604441	0.628613			20	15						20	11						20	25
-27	0.472952	0.673867	0.452354	0.546856	0.520557	0.621174	0.695435	0.557028	0.524964	0.421773	0.337135	0.512466	0.412056			-27	0.35467	0.558205	0.290886	0.353343	0.25895	0.419996	0.254841	0.41369	0.197644	0.326191	0.310838	0.320837	0.691218	0.539752	0.564943			21	5						21	11						21	14
-24	0.473112	0.727912	0.499899	0.538119	0.610767	0.688665	0.750909	0.623229	0.640461	0.497773	0.379652	0.586661	0.479807			-24	0.40582	0.640412	0.320029	0.378107	0.290136	0.497805	0.284411	0.425241	0.242779	0.393165	0.342313	0.366643	0.704294	0.536339	0.566951			22	44						22	22						22	13
-21	0.491052	0.763214	0.513639	0.548842	0.74068	0.791595	0.83281	0.727018	0.790305	0.618458	0.460262	0.677993	0.606156			-21	0.501529	0.795514	0.408202	0.418799	0.388983	0.671063	0.368925	0.447511	0.319409	0.516453	0.395133	0.482064	0.789285	0.572648	0.589449			23	20						23	1						23	36
-18	0.492789	0.73703	0.498791	0.531961	0.835325	0.890547	0.898348	0.795902	0.964685	0.750886	0.547033	0.773276	0.727125			-18	0.576663	0.885072	0.482499	0.452836	0.452043	0.789468	0.432202	0.470369	0.402301	0.60927	0.47534	0.573921	0.790775	0.523346	0.553345			24	10						24	1						24	13
-15	0.499187	0.710989	0.509978	0.535769	1.00089	0.983741	0.944319	0.948182	1.18117	1.00146	0.687276	0.979137	0.967101			-15	0.704674	1.00822	0.570344	0.50686	0.56578	0.909307	0.565013	0.510001	0.533678	0.793028	0.593558	0.77835	0.852877	0.51303	0.579298			25	22						25	1						25	13
-12	0.496533	0.776234	0.51983	0.537284	1.19685	1.06938	1.05563	1.0925	1.47378	1.29828	0.867461	1.11796	1.2712			-12	0.956052	1.14348	0.76449	0.57006	0.746816	1.15919	0.811311	0.621922	0.850413	1.13697	0.755271	1.13693	0.921702	0.582377	0.586195			26	28						26	1						26	14
-9	0.481329	0.763175	0.527326	0.527617	1.37915	1.17542	1.12768	1.23954	1.74787	1.60444	1.10798	1.31836	1.62914			-9	1.05489	1.29961	0.951609	0.720528	1.00514	1.49353	1.21351	0.74471	1.32118	1.58249	1.01187	1.58926	0.83092	0.530952	0.559805			27	44						27	1						27	9
-6	0.49112	0.765099	0.544024	0.542472	1.5246	1.20967	1.16385	1.40404	1.94248	1.9798	1.52125	1.55406	1.98682			-6	1.17263	1.43071	1.18897	0.882192	1.33027	1.871	1.84873	0.956971	2.08289	2.31302	1.45731	2.30906	0.746974	0.54545	0.539232			28	53						28	1						28	14
-3	0.443222	0.746614	0.547629	0.508287	1.5503	1.21824	1.10631	1.42228	2.00068	2.24242	1.84856	1.5663	2.29651			-3	1.29604	1.48792	1.39898	1.07771	1.57546	2.124	2.87078	1.15035	3.01352	3.04901	1.9089	2.83801	0.714056	0.431175	0.486479			29	22						29	1						29	9
0	0.548453	0.840837	0.633782	0.559597	1.87268	1.23315	1.2708	1.6525	2.0395	2.63862	2.50445	1.78891	2.51613			0	2.27677	1.99345	2.579	1.67515	2.95952	2.60106	4.7485	2.01956	5.83135	3.96918	2.58753	4.36929	0.919591	0.597921	0.57119			30	44						30	1						30	19
3	0.448796	0.763388	0.536819	0.53075	1.71046	1.11672	1.03101	1.47876	1.7598	2.25672	2.40357	1.65216	2.35777			3	2.64328	1.70854	2.91736	1.54903	2.98881	1.96857	4.15982	2.18848	4.55247	3.26812	2.59594	2.7054	0.704326	0.465672	0.461564			31	23						31	1						31	20
6	0.481667	0.790764	0.588869	0.568219	1.68966	1.07451	1.12713	1.45075	1.65822	2.02998	2.57979	1.64191	2.21251			6	3.13498	1.80114	4.08707	1.9056	3.19909	1.90247	3.05417	2.29373	3.62623	2.39916	2.78242	2.42045	0.706108	0.500739	0.498546			32	10						32	1						32	11
9	0.492475	0.787716	0.602647	0.555166	1.63012	0.972411	1.07691	1.33839	1.36756	1.70535	2.22897	1.48723	1.9193			9	2.90157	1.37647	3.05928	1.92759	3.20294	1.63528	1.94498	1.67162	2.37878	1.85738	2.6407	1.85446	0.655179	0.482538	0.504276			33	19						33	1						33	20
12	0.480688	0.750401	0.591527	0.534165	1.48501	0.896868	0.993477	1.18095	1.08728	1.32499	1.85589	1.35752	1.49224			12	2.28753	1.04842	2.07656	1.97351	2.92907	1.24611	1.34431	1.0671	1.45203	1.24768	2.27185	1.36623	0.619329	0.494911	0.477003			34	38						34	12						34	18
15	0.476424	0.709078	0.589519	0.546941	1.29338	0.799741	1.00947	1.06197	0.892211	1.05613	1.34685	1.20226	1.14157			15	1.50867	0.857958	1.54708	2.34951	1.84269	0.937163	0.881613	0.695237	0.778547	0.823782	1.6173	0.929538	0.62373	0.476067	0.457682			35	23						35	10						35	8
18	0.479998	0.694684	0.602871	0.549011	1.07515	0.710017	0.910677	0.912642	0.737328	0.858522	1.05142	1.03283	0.834919			18	1.05842	0.780293	1.18222	2.12858	1.08267	0.768837	0.640476	0.548125	0.536256	0.627142	1.16139	0.680887	0.622683	0.494251	0.449288			36	26						36	61						36	9
21	0.496918	0.669253	0.609831	0.525559	0.880067	0.65288	0.823975	0.795323	0.624975	0.705708	0.799559	0.901847	0.651457			21	0.822563	0.721281	0.904353	1.36749	0.812555	0.646931	0.516867	0.495527	0.406417	0.488127	0.854466	0.536138	0.605368	0.54864	0.47392			37	14						37	3						37	17
24	0.478805	0.636651	0.606548	0.537185	0.70908	0.594123	0.724937	0.641247	0.506916	0.543173	0.597185	0.752533	0.513972			24	0.625472	0.604664	0.659693	0.861249	0.555354	0.519401	0.377088	0.447407	0.269032	0.38417	0.574473	0.401364	0.604566	0.493289	0.458315			38	13						38	26						38	7
27	0.483583	0.634784	0.616229	0.540489	0.597215	0.551886	0.607528	0.562323	0.4531	0.451982	0.507566	0.643475	0.437799			27	0.534041	0.538391	0.530953	0.699671	0.422114	0.455372	0.325465	0.429827	0.219198	0.342522	0.47571	0.34535	0.587931	0.492689	0.467505			39	30						39	4						39	17
30	0.521323	0.604252	0.651618	0.567992	0.544317	0.52041	0.561065	0.552651	0.422819	0.415408	0.448375	0.565711	0.384419			30	0.4692	0.486915	0.455525	0.596749	0.373634	0.412099	0.29086	0.415259	0.194401	0.312546	0.422069	0.3103	0.625907	0.499567	0.457876			40	13						40	22						40	16
33	0.499194	0.573768	0.662177	0.566416	0.440438	0.482035	0.484414	0.500287	0.364182	0.35152	0.355911	0.492281	0.329867			33	0.384442	0.429612	0.359936	0.465506	0.287092	0.366247	0.233564	0.40401	0.157061	0.271947	0.329955	0.263955	0.572169	0.486071	0.455575			41	34						41	1						41	23
36	0.52268	0.572478	0.68109	0.568159	0.405398	0.463913	0.471787	0.465854	0.347679	0.335909	0.340867	0.447407	0.302908			36	0.358898	0.421136	0.321492	0.441089	0.270957	0.346966	0.236492	0.405052	0.157398	0.256529	0.312937	0.253426	0.559617	0.537175	0.470971			42	25						42	1						42	73
39	0.571564	0.564308	0.68766	0.558603	0.3776	0.441323	0.439674	0.427067	0.3223	0.293388	0.308025	0.40353	0.272874			39	0.303136	0.377029	0.265869	0.37997	0.229625	0.315195	0.203678	0.394554	0.133135	0.237333	0.274396	0.234136	0.55128	0.544433	0.485814			43	42						43	1						43	6
42	0.556561	0.546004	0.646362	0.542862	0.327263	0.415239	0.377032	0.375318	0.276555	0.250147	0.278586	0.353469	0.243185			42	0.258511	0.340027	0.224069	0.333785	0.194867	0.278944	0.172315	0.389611	0.110354	0.19281	0.234851	0.193221	0.517968	0.560316	0.480767			44	44						44	1						44	13
45	0.602513	0.536536	0.695478	0.556887	0.32885	0.420914	0.400659	0.36945	0.298476	0.265914	0.283219	0.348636	0.244083			45	0.26856	0.351443	0.226735	0.338659	0.20386	0.292321	0.193296	0.386799	0.119585	0.212597	0.241875	0.222347	0.527636	0.56522	0.523736			45	33						45	1						45	20
48	0.578628	0.484564	0.652988	0.546285	0.265973	0.393649	0.347994	0.322311	0.260086	0.219365	0.247417	0.299611	0.216129			48	0.221237	0.296041	0.183762	0.293515	0.15895	0.246485	0.162835	0.384846	0.0997874	0.167676	0.197705	0.166475	0.491279	0.565716	0.485716			46	4						46	1						46	18
51	0.59785	0.482353	0.680814	0.55477	0.274828	0.393508	0.350578	0.319264	0.262205	0.230672	0.23945	0.299109	0.214486			51	0.216709	0.296975	0.191576	0.292155	0.166205	0.266193	0.17076	0.385083	0.106148	0.181259	0.206221	0.181902	0.49842	0.550074	0.518908			47	16						47	1						47	47
54	0.625819	0.477023	0.696527	0.567222	0.26512	0.385841	0.323767	0.319995	0.2558	0.225319	0.246522	0.276489	0.209373			54	0.205703	0.294936	0.182588	0.28315	0.168639	0.260758	0.168333	0.387594	0.106462	0.176598	0.205975	0.176865	0.50376	0.553162	0.558068			48	14						48	1						48	21
57	0.614834	0.469844	0.651643	0.562359	0.235721	0.371336	0.305669	0.303165	0.239548	0.206364	0.225832	0.261364	0.19367			57	0.183883	0.277515	0.161225	0.266763	0.147701	0.243952	0.152737	0.380602	0.0907703	0.157161	0.193435	0.157655	0.486603	0.564313	0.575332			49	8						49	1						49	33
60	0.644943	0.460206	0.670122	0.570446	0.239718	0.370109	0.323856	0.307665	0.233598	0.210561	0.232317	0.255219	0.193548			60	0.187937	0.275051	0.163654	0.269526	0.150623	0.250698	0.154577	0.387812	0.0939373	0.159434	0.189218	0.166199	0.519361	0.569044	0.571789			50	4						50	1						50	18
63	0.645147	0.456798	0.668476	0.560816	0.221483	0.361926	0.30169	0.293945	0.230317	0.197956	0.214932	0.243036	0.185374			63	0.178612	0.264268	0.153443	0.256059	0.14465	0.240192	0.144592	0.386107	0.0913099	0.147124	0.173779	0.154421	0.459498	0.580074	0.562694			51	8						51	1						51	34
66	0.648198	0.451882	0.681199	0.574897	0.210246	0.358903	0.283536	0.284573	0.222483	0.188652	0.216613	0.234227	0.180692			66	0.166112	0.259692	0.14531	0.253352	0.136867	0.232869	0.142315	0.386648	0.086641	0.140274	0.167043	0.148572	0.457538	0.589449	0.540831			52	8						52	1						52	8
69	0.733761	0.450221	0.703311	0.568312	0.224072	0.358397	0.282207	0.28429	0.232892	0.193758	0.217971	0.230769	0.186805			69	0.174072	0.258999	0.152749	0.25292	0.143955	0.236141	0.145705	0.386114	0.0913503	0.147455	0.177943	0.164047	0.487979	0.597517	0.58096			53	5						53	1						53	22
72	0.733514	0.439321	0.69519	0.566235	0.210442	0.352399	0.281987	0.273358	0.219274	0.182679	0.206936	0.224219	0.179273			72	0.162485	0.257204	0.145341	0.247305	0.133025	0.230619	0.142947	0.384732	0.086095	0.139245	0.16303	0.154038	0.462132	0.612402	0.601162			54	7						54	1						54	16
75	0.709295	0.449091	0.632531	0.569989	0.20843	0.348973	0.275068	0.270214	0.221809	0.184268	0.204021	0.223868	0.178009			75	0.157005	0.257102	0.140364	0.238433	0.127291	0.230851	0.139037	0.389609	0.0865961	0.138504	0.164294	0.147878	0.440873	0.594479	0.579716			55	6						55	1						55	81
78	0.719426	0.450825	0.605847	0.609683	0.213448	0.351705	0.265967	0.279793	0.223415	0.193603	0.206328	0.226857	0.180832			78	0.15963	0.253937	0.145831	0.238627	0.126945	0.235161	0.144075	0.384855	0.0902378	0.142565	0.168589	0.152156	0.451706	0.587398	0.615379			56	12						56	1						56	27
81	0.711513	0.443183	0.619307	0.611051	0.205642	0.351056	0.28077	0.273003	0.220333	0.193537	0.203098	0.228224	0.178802			81	0.157573	0.250552	0.145224	0.240411	0.127152	0.234479	0.140438	0.383141	0.0851887	0.138175	0.173571	0.155116	0.465213	0.602592	0.518799			57	7						57	1						57	2
84	0.688379	0.419791	0.549095	0.58988	0.202482	0.349948	0.267619	0.263122	0.217577	0.178506	0.195909	0.229841	0.175949			84	0.148703	0.248064	0.134266	0.234595	0.123455	0.228736	0.139201	0.38195	0.0828433	0.140127	0.166164	0.147857	0.444555	0.547627	0.494746			58	5						58	1						58	1
87	0.626973	0.375235	0.52086	0.578823	0.18541	0.340965	0.257375	0.24818	0.199623	0.16536	0.188293	0.210754	0.163733			87	0.134169	0.225693	0.121847	0.22117	0.112176	0.222118	0.127931	0.380631	0.0777507	0.119563	0.149316	0.135515	0.414932	0.504058	0.474168			59	3						59	1						59	1
90	0.717573	0.315628	0.44156	0.471335	0.194322	0.256932	0.256481	0.244999	0.199019	0.180424	0.173146	0.19183	0.148651			90	0.149921	0.214092	0.125636	0.200058	0.120016	0.192679	0.122305	0.259898	0.083067	0.136965	0.162751	0.149228	0.404809	0.474038	0.470893			60	13						60	1						60	1
																																		61	25						61	1						61	1
																																		62	6						62	1						62	1
																																		63	5						63	1						63	1
																																		64	8						64	1						64	1
																																		65	7						65	1						65	1
																																		66	4						66	1						66	1
																																		67	8						67	1						67	1
																																		68	3						68	1						68	1
																																		69	3						69	1						69	1
																																		70	1						70	1						70	1
																																		71	1						71	1						71	1
																																		72	1						72	1						72	1
																																		73	1						73	1						73	3
																																		74	1						74	1						74	5
																																		75	1						75	1						75	1
																																		76	1						76	1						76	1
																																		77	1						77	7						77	1
																																		78	1						78	3						78	4
																																		79	1						79	2						79	1
																																		80	1						80	3						80	2
																																		81	1						81	6						81	1
																																		82	1						82	1						82	8
																																		83	1						83	1						83	1
																																		84	1						84	1						84	3
																																		85	1						85	1						85	1
																																		86	1						86	1						86	2
																																		87	1						87	1						87	1
																																		88	1						88	1						88	1
																																		89	1						89	1						89	4
																																		90	1						90	1						90	1
																																		91	1						91	1						91	4
																																		92	1						92	1						92	1
																																		93	1						93	1						93	1
																																		94	1						94	1						94	4
																																		95	1						95	1						95	2
																																		96	1						96	1						96	1
																																		97	1						97	1						97	2
																																		98	1						98	1						98	1
																																		99	1						99	1						99	1
																																		100	1						100	1						100	1
																																		101	1						101	1						101	2
																																		102	1						102	13						102	3
																																		103	1						103	2						103	1
																																		104	1						104	2						104	1
																																		105	1						105	1						105	1
																																		106	1						106	1						106	1
																																		107	1						107	1						107	1
																																		108	1						108	1						108	1
																																		109	1						109	1						109	1
																																		110	1						110	1						110	1
																																		111	1						111	1						111	1
																																		112	1						112	1						112	5
																																		113	1						113	1						113	5
																																		114	1						114	1						114	1
																																		115	1						115	1						115	1
																																		116	1						116	1						116	1
																																		117	1						117	1						117	1
																																		118	1						118	1						118	1
																																		119	1						119	1						119	1
																																		120	1						120	1						120	1
																																		121	16						121	10						121	1
																																		122	5						122	22						122	3
																																		123	1						123	13						123	1
																																		124	1						124	1						124	1
																																		125	1						125	1						125	1
																																		126	1						126	2						126	1
																																		127	1						127	4						127	1
																																		128	1						128	1						128	1
																																		129	1						129	1						129	9
																																		130	1						130	1						130	6
																																		131	1						131	1						131	2
																																		132	1						132	1						132	6
																																		133	1						133	4						133	4
																																		134	1						134	1						134	1
																																		135	1						135	1						135	2
																																		136	2						136	1						136	2
																																		137	14						137	1						137	1
																																		138	9						138	1						138	1
																																		139	15						139	1						139	1
																																		140	5						140	1						140	2
																																		141	5						141	1						141	1
																																		142	7						142	1						142	1
																																		143	1						143	1						143	3
																																		144	1						144	1						144	1
																																		145	1						145	1						145	1
																																		146	1						146	1						146	1
																																		147	2						147	4						147	11
																																		148	13						148	1						148	1
																																		149	1						149	5						149	1
																																		150	1						150	1						150	1
																																		151	1						151	4						151	2
																																		152	1						152	24						152	1
																																		153	1						153	3						153	1
																																		154	1						154	1						154	1
																																		155	1						155	1						155	1
																																		156	1						156	1						156	1
																																		157	1						157	1						157	3
																																		158	1						158	1						158	1
																																		159	6						159	2						159	2
																																		160	9						160	2						160	4
																																		161	5						161	1						161	5
																																		162	1						162	1						162	6
																																		163	1						163	1						163	1
																																		164	1						164	1						164	7
																																		165	1						165	1						165	3
																																		166	1						166	1						166	1
																																		167	1						167	3						167	1
																																		168	1						168	1						168	1
																																		169	1						169	1						169	1
																																		170	1						170	4						170	3
																																		171	4						171	1						171	1
																																		172	2						172	1						172	7
																																		173	2						173	1						173	1
																																		174	2						174	1						174	1
																																		175	1						175	7						175	1
																																		176	4						176	2						176	1
																																		177	2						177	1						177	1
																																		178	7						178	1						178	1
																																		179	2						179	1						179	1
																																		180	1						180	1						180	1
																																		181	2						181	1						181	3
																																		182	1						182	2						182	1
																																		183	1						183	1						183	1
																																		184	1						184	2						184	1
																																		185	1						185	9						185	1
																																		186	2						186	2						186	1
																																		187	1						187	3						187	1
																																		188	1						188	1						188	2
																																		189	2						189	1						189	1
																																		190	3						190	2						190	6
																																		191	5						191	1						191	1
																																		192	3						192	1						192	1
																																		193	5						193	1						193	1
																																		194	9						194	1						194	1
																																		195	3						195	1						195	6
																																		196	1						196	1						196	3
																																		197	1						197	1						197	1
																																		198	3						198	1						198	1
																																		199	1						199	1						199	1
																																		200	1						200	1						200	1
																																		201	1						201	1						201	1
																																		202	1						202	1						202	1
																																		203	1						203	2						203	4
																																		204	2						204	31						204	1
																																		205	1						205	11						205	1
																																		206	2						206	5						206	5
																																		207	4						207	2						207	1
																																		208	1						208	1						208	1
																																		209	1						209	1						209	1
																																		210	1						210	2						210	1
																																		211	1						211	1						211	1
																																		212	1						212	1						212	1
																																		213	1						213	1						213	1
																																		214	5						214	2						214	17
																																		215	4						215	1						215	1
																																		216	1						216	1						216	1
																																		217	3						217	1						217	1
																																		218	6						218	8						218	1
																																		219	1						219	1						219	2
																																		220	1						220	1						220	2
																																		221	1						221	1						221	3
																																		222	1						222	2						222	1
																																		223	1						223	13						223	7
																																		224	1						224	19						224	1
																																		225	1						225	12						225	1
																																		226	3						226	2						226	1
																																		227	1						227	1						227	2
																																		228	1						228	1						228	1
																																		229	1						229	1						229	1
																																		230	3						230	2						230	4
																																		231	3						231	1						231	3
																																		232	5						232	1						232	1
																																		233	5						233	7						233	1
																																		234	1						234	3						234	1
																																		235	3						235	1						235	1
																																		236	4						236	8						236	2
																																		237	1						237	9						237	1
																																		238	1						238	3						238	1
																																		239	1						239	4						239	1
																																		240	1						240	1						240	1
																																		241	1						241	1						241	1
																																		242	1						242	1						242	1
																																		243	4						243	2						243	4
																																		244	1						244	1						244	3
																																		245	1						245	1						245	2
																																		246	1						246	1						246	4
																																		247	1						247	1						247	1
																																		248	3						248	3						248	5
																																		249	1						249	1						249	5
																																		250	1						250	1						250	1
																																		251	1						251	1						251	1
																																		252	1						252	1						252	1
																																		253	1						253	1						253	1
																																		254	3						254	1						254	1
																																		255	1						255	1						255	1
																																		256	1						256	1						256	1
																																		257	1						257	1						257	1
																																		258	1						258	1						258	1
																																		259	1						259	8						259	1
																																		260	1						260	1						260	1
																																		261	1						261	1						261	3
																																		262	3						262	1						262	1
																																		263	1						263	1						263	1
																																		264	1						264	1						264	1
																																		265	1						265	1						265	2
																																		266	1						266	1						266	1
																																		267	1						267	7						267	2
																																		268	1						268	6						268	1
																																		269	1						269	1						269	1
																																		270	1						270	1						270	1
																																		271	1						271	1						271	1
																																		272	1						272	1						272	1
																																		273	3						273	2						273	1
																																		274	2						274	9						274	2
																																		275	4						275	1						275	1
																																		276	1						276	1						276	1
																																		277	1						277	1						277	1
																																		278	1						278	1						278	1
																																		279	3						279	3						279	1
																																		280	3						280	1						280	1
																																		281	1						281	3						281	1
																																		282	1						282	2						282	1
																																		283	7						283	2						283	3
																																		284	1						284	10						284	1
																																		285	1						285	1						285	2
																																		286	1						286	1						286	1
																																		287	1						287	1						287	5
																																		288	1						288	1						288	2
																																		289	1						289	1						289	1
																																		290	1						290	1						290	3
																																		291	1						291	1						291	1
																																		292	1						292	1						292	1
																																		293	4						293	2						293	1
																																		294	3						294	8						294	1
																																		295	1						295	3						295	1
																																		296	1						296	5						296	4
																																		297	1						297	3						297	1
																																		298	1						298	3						298	1
																																		299	2						299	5						299	1
																																		300	2						300	3						300	1
																																		301	2						301	9						301	1
																																		302	1						302	1						302	1
																																		303	1						303	1						303	1
																																		304	1						304	1						304	1
																																		305	2						305	1						305	1
																																		306	4						306	1						306	1
																																		307	1						307	1						307	1
																																		308	1						308	1						308	1
																																		309	1						309	1						309	1
																																		310	1						310	2						310	1
																																		311	1						311	3						311	1
																																		312	6						312	30						312	1
																																		313	9						313	4						313	1
																																		314	4						314	2						314	1
																																		315	2						315	1						315	1
																																		316	1						316	1						316	1
																																		317	1						317	1						317	1
																																		318	1						318	1						318	1
																																		319	1						319	1						319	2
																																		320	3						320	1						320	1
																																		321	2						321	1						321	1
																																		322	1						322	1						322	3
																																		323	1						323	1						323	1
																																		324	1						324	1						324	1
																																		325	1						325	1						325	1
																																		326	1						326	1						326	1
																																		327	5						327	1						327	1
																																		328	1						328	1						328	1
																																		329	6						329	4						329	1
																																		330	6						330	1						330	1
																																		331	7						331	1						331	1
																																		332	2						332	4						332	1
																																		333	1						333	12						333	2
																																		334	1						334	1						334	1
																																		335	1						335	1						335	1
																																		336	13						336	2						336	1
																																		337	1						337	17						337	1
																																		338	1						338	1						338	1
																																		339	2						339	1						339	1
																																		340	1						340	1						340	1
																																		341	1						341	1						341	1
																																		342	1						342	1						342	1
																																		343	8						343	1						343	1
																																		344	1						344	5						344	2
																																		345	1						345	4						345	1
																																		346	1						346	5						346	11
																																		347	1						347	2						347	2
																																		348	1						348	5						348	1
																																		349	1						349	2						349	1
																																		350	1						350	1						350	1
																																		351	13						351	1						351	3
																																		352	1						352	1						352	1
																																		353	1						353	1						353	1
																																		354	1						354	1						354	1
																																		355	1						355	2						355	3
																																		356	1						356	4						356	1
																																		357	1						357	6						357	1
																																		358	3						358	1						358	1
																																		359	1						359	1						359	1
																																		360	6						360	1						360	1
																																		361	1						361	1						361	1
																																		362	1						362	1						362	1
																																		363	3						363	1						363	1
																																		364	1						364	1						364	1
																																		365	1						365	1						365	1
																																		366	1						366	1						366	1
																																		367	2						367	1						367	1
																																		368	6						368	1						368	1
																																		369	11						369	1						369	1
																																		370	1						370	4						370	1
																																		371	1						371	3						371	1
																																		372	1						372	2						372	3
																																		373	3						373	14						373	4
																																		374	4						374	1						374	1
																																		375	4						375	1						375	1
																																		376	1						376	1						376	1
																																		377	1						377	1						377	1
																																		378	1						378	1						378	1
																																		379	1						379	1						379	1
																																		380	1						380	1						380	1
																																		381	1						381	1						381	1
																																		382	1						382	1						382	4
																																		383	1						383	8						383	5
																																		384	1						384	3						384	1
																																		385	1						385	2						385	1
																																		386	1						386	1						386	1
																																		387	1						387	1						387	1
																																		388	1						388	1						388	1
																																		389	1						389	1						389	1
																																		390	1						390	5						390	1
																																		391	1						391	4						391	1
																																		392	1						392	9						392	1
																																		393	1						393	1						393	1
																																		394	1						394	2						394	2
																																		395	1						395	1						395	1
																																		396	1						396	4						396	1
																																		397	1						397	2						397	1
																																		398	6						398	3						398	1
																																		399	1						399	1						399	1
																																		400	1						400	1						400	1
																																		401	1						401	1						401	1
																																		402	1						402	1						402	1
																																		403	1						403	1						403	1
																																		404	1						404	1						404	1
																																		405	1						405	1						405	2
																																		406	4						406	1						406	1
																																		407	1						407	1						407	1
																																		408	1						408	1						408	1
																																		409	4						409	1						409	1
																																		410	6						410	1						410	1
																																		411	6						411	4						411	1
																																		412	6						412	1						412	1
																																		413	1						413	4						413	1
																																		414	1						414	4						414	3
																																		415	2						415	1						415	1
																																		416	2						416	1						416	1
																																		417	3						417	3						417	1
																																		418	2						418	1						418	3
																																		419	1						419	1						419	1
																																		420	1						420	1						420	1
																																		421	1						421	5						421	1
																																		422	1						422	14						422	2
																																		423	1						423	1						423	4
																																		424	1						424	1						424	1
																																		425	1						425	1						425	1
																																		426	1						426	1						426	1
																																		427	1						427	1						427	1
																																		428	1						428	1						428	1
																																		429	1						429	1						429	1
																																		430	1						430	8						430	1
																																		431	1						431	2						431	1
																																		432	5						432	4						432	1
																																		433	1						433	1						433	1
																																		434	1						434	1						434	1
																																		435	1						435	1						435	1
																																		436	1						436	1						436	1
																																		437	1						437	2						437	1
																																		438	1						438	1						438	1
																																		439	1						439	1						439	1
																																		440	1						440	3						440	1
																																		441	1						441	1						441	1
																																		442	1						442	1						442	1
																																		443	1						443	1						443	1
																																		444	1						444	1						444	1
																																		445	2						445	43						445	1
																																		446	3						446	3						446	1
																																		447	2						447	1						447	1
																																		448	1						448	2						448	1
																																		449	3						449	3						449	1
																																		450	1						450	6						450	1
																																		451	1						451	11						451	1
																																		452	1						452	8						452	1
																																		453	1						453	4						453	1
																																		454	1						454	3						454	2
																																		455	1						455	3						455	1
																																		456	3						456	5						456	1
																																		457	1						457	1						457	1
																																		458	1						458	1						458	1
																																		459	1						459	1						459	1
																																		460	1						460	1						460	1
																																		461	1						461	1						461	2
																																		462	1						462	1						462	1
																																		463	1						463	1						463	2
																																		464	1						464	1						464	1
																																		465	1						465	1						465	3
																																		466	1						466	5						466	1
																																		467	1						467	1						467	1
																																		468	1						468	1						468	1
																																		469	1						469	1						469	1
																																		470	1						470	1						470	1
																																		471	1						471	1						471	2
																																		472	1						472	1						472	1
																																		473	1						473	1						473	2
																																		474	6						474	1						474	1
																																		475	5						475	1						475	1
																																		476	1						476	4						476	2
																																		477	2						477	3						477	3
																																		478	2						478	1						478	1
																																		479	1						479	3						479	1
																																		480	1						480	1						480	1
																																		481	1						481	1						481	1
																																		482	1						482	1						482	1
																																		483	1						483	3						483	1
																																		484	1						484	1						484	12
																																		485	1						485	4						485	1
																																		486	1						486	1						486	3
																																		487	1						487	1						487	1
																																		488	3						488	1						488	1
																																		489	5						489	1						489	1
																																		490	2						490	2						490	1
																																		491	3						491	2						491	3
																																		492	1						492	5						492	1
																																		493	1						493	1						493	1
																																		494	1						494	3						494	1
																																		495	1						495	1						495	4
																																		496	1						496	1						496	1
																																		497	1						497	1						497	1
																																		498	3						498	1						498	1
																																		499	1						499	2						499	1
																																		500	2						500	3						500	2
																																		501	4						501	1						501	1
																																		502	1						502	1						502	2
																																		503	1						503	1						503	2
																																		504	1						504	4						504	1
																																		505	1						505	23						505	1
																																		506	3						506	3						506	1
																																		507	4						507	1						507	1
																																		508	3						508	1						508	1
																																		509	1						509	1						509	1
																																		510	2						510	1						510	1
																																		511	4						511	1						511	1
																																		512	4						512	1						512	1
																																		513	1						513	1						513	2
																																		514	2						514	1						514	1
																																		515	1						515	1						515	1
																																		516	1						516	3						516	1
																																		517	3						517	16						517	1
																																		518	6						518	1						518	1
																																		519	1						519	1						519	4
																																		520	2						520	1						520	4
																																		521	1						521	1						521	1
																																		522	8						522	1						522	1
																																		523	1						523	1						523	3
																																		524	1						524	1						524	1
																																		525	1						525	1						525	1
																																		526	1						526	1						526	3
																																		527	1						527	1						527	1
																																		528	1						528	1						528	2
																																		529	1						529	1						529	1
																																		530	1						530	1						530	1
																																		531	1						531	1						531	1
																																		532	2						532	1						532	1
																																		533	3						533	1						533	2
																																		534	1						534	1						534	1
																																		535	7						535	1						535	1
																																		536	1						536	3						536	1
																																		537	7						537	1						537	5
																																		538	2						538	1						538	1
																																		539	4						539	1						539	1
																																		540	1						540	2						540	2
																																		541	1						541	1						541	1
																																		542	1						542	4						542	1
																																		543	1						543	1						543	1
																																		544	2						544	1						544	1
																																		545	4						545	1						545	1
																																		546	2						546	1						546	2
																																		547	5						547	1						547	1
																																		548	5						548	1						548	1
																																		549	1						549	3						549	3
																																		550	1						550	1						550	1
																																		551	9						551	1						551	1
																																		552	4						552	1						552	8
																																		553	1						553	1						553	1
																																		554	2						554	7						554	3
																																		555	1						555	1						555	1
																																		556	22						556	1						556	2
																																		557	1						557	3						557	1
																																		558	3						558	1						558	1
																																		559	3						559	3						559	1
																																		560	1						560	6						560	1
																																		561	1						561	3						561	2
																																		562	1						562	3						562	1
																																		563	1						563	1						563	1
																																		564	1						564	1						564	1
																																		565	4						565	1						565	1
																																		566	2						566	1						566	1
																																		567	1						567	1						567	1
																																		568	1						568	1						568	1
																																		569	1						569	2						569	1
																																		570	1						570	1						570	1
																																		571	1						571	3						571	1
																																		572	6						572	1						572	1
																																		573	1						573	1						573	1
																																		574	1						574	1						574	1
																																		575	1						575	1						575	2
																																		576	1						576	3						576	1
																																		577	2						577	3						577	1
																																		578	4						578	1						578	2
																																		579	2						579	5						579	1
																																		580	1						580	1						580	1
																																		581	1						581	1						581	1
																																		582	1						582	1						582	1
																																		583	2						583	1						583	5
																																		584	6						584	1						584	2
																																		585	5						585	1						585	1
																																		586	1						586	1						586	1
																																		587	1						587	1						587	1
																																		588	5						588	1						588	1
																																		589	1						589	4						589	3
																																		590	1						590	4						590	1
																																		591	1						591	1						591	1
																																		592	1						592	1						592	1
																																		593	2						593	1						593	1
																																		594	1						594	3						594	2
																																		595	1						595	1						595	1
																																		596	1						596	1						596	1
																																		597	1						597	1						597	1
																																		598	3						598	1						598	2
																																		599	2						599	1						599	1
																																		600	4						600	1						600	1
																																		601	4						601	1						601	1
																																		602	7						602	7						602	1
																																		603	1						603	1						603	2
																																		604	2						604	4						604	1
																																		605	5						605	1						605	1
																																		606	1						606	1						606	7
																																		607	1						607	1						607	1
																																		608	1						608	1						608	2
																																		609	5						609	1						609	1
																																		610	22						610	1						610	1
																																		611	1						611	1						611	4
																																		612	1						612	4						612	8
																																		613	1						613	1						613	1
																																		614	1						614	1						614	1
																																		615	2						615	1						615	1
																																		616	5						616	4						616	1
																																		617	1						617	1						617	3
																																		618	12						618	1						618	2
																																		619	2						619	1						619	2
																																		620	2						620	1						620	1
																																		621	2						621	1						621	1
																																		622	1						622	1						622	1
																																		623	1						623	1						623	1
																																		624	1						624	1						624	1
																																		625	5						625	1						625	1
																																		626	1						626	1						626	1
																																		627	2						627	1						627	1
																																		628	19						628	1						628	1
																																		629	12						629	3						629	3
																																		630	1						630	1						630	2
																																		631	1						631	1						631	4
																																		632	3						632	1						632	1
																																		633	3						633	1						633	1
																																		634	3						634	2						634	1
																																		635	1						635	1						635	1
																																		636	2						636	1						636	1
																																		637	2						637	1						637	1
																																		638	1						638	1						638	1
																																		639	1						639	6						639	1
																																		640	1						640	1						640	1
																																		641	3						641	1						641	1
																																		642	4						642	1						642	1
																																		643	1						643	18						643	1
																																		644	2						644	5						644	3
																																		645	1						645	1						645	1
																																		646	1						646	1						646	1
																																		647	5						647	1						647	1
																																		648	5						648	1						648	1
																																		649	1						649	1						649	1
																																		650	1						650	1						650	1
																																		651	2						651	12						651	1
																																		652	3						652	1						652	1
																																		653	2						653	1						653	1
																																		654	1						654	1						654	1
																																		655	1						655	1						655	1
																																		656	1						656	1						656	1
																																		657	6						657	1						657	2
																																		658	1						658	2						658	1
																																		659	1						659	1						659	1
																																		660	3						660	1						660	1
																																		661	1						661	1						661	1
																																		662	1						662	1						662	4
																																		663	1						663	9						663	1
																																		664	1						664	4						664	1
																																		665	5						665	1						665	1
																																		666	1						666	6						666	1
																																		667	1						667	1						667	1
																																		668	1						668	7						668	1
																																		669	1						669	3						669	1
																																		670	3						670	1						670	1
																																		671	2						671	2						671	1
																																		672	1						672	2						672	4
																																		673	1						673	1						673	2
																																		674	1						674	1						674	1
																																		675	2						675	3						675	11
																																		676	1						676	2						676	1
																																		677	1						677	1						677	1
																																		678	1						678	4						678	1
																																		679	2						679	1						679	2
																																		680	1						680	1						680	1
																																		681	1						681	1						681	1
																																		682	2						682	1						682	1
																																		683	1						683	3						683	1
																																		684	1						684	1						684	4
																																		685	1						685	1						685	8
																																		686	1						686	1						686	2
																																		687	7						687	1						687	1
																																		688	1						688	6						688	2
																																		689	1						689	6						689	1
																																		690	1						690	1						690	1
																																		691	3						691	1						691	1
																																		692	9						692	1						692	1
																																		693	1						693	1						693	1
																																		694	1						694	2						694	1
																																		695	1						695	3						695	1
																																		696	2						696	1						696	1
																																		697	1						697	1						697	5
																																		698	2						698	1						698	1
																																		699	1						699	1						699	1
																																		700	1						700	1						700	1
																																		701	1						701	1						701	2
																																		702	1						702	9						702	3
																																		703	1						703	1						703	1
																																		704	1						704	6						704	1
																																		705	1						705	1						705	1
																																		706	1						706	1						706	1
																																		707	4						707	1						707	1
																																		708	2						708	1						708	8
																																		709	1						709	1						709	1
																																		710	1						710	1						710	1
																																		711	1						711	1						711	1
																																		712	1						712	1						712	1
																																		713	5						713	1						713	1
																																		714	1						714	1						714	1
																																		715	1						715	1						715	2
																																		716	1						716	1						716	1
																																		717	1						717	2						717	1
																																		718	1						718	1						718	3
																																		719	1						719	4						719	3
																																		720	1						720	2						720	5
																																		721	1						721	5						721	1
																																		722	1						722	1						722	3
																																		723	1						723	3						723	1
																																		724	2						724	6						724	1
																																		725	1						725	3						725	3
																																		726	4						726	3						726	1
																																		727	1						727	1						727	1
																																		728	1						728	1						728	1
																																		729	1						729	1						729	1
																																		730	1						730	1						730	1
																																		731	1						731	1						731	1
																																		732	1						732	1						732	4
																																		733	7						733	1						733	1
																																		734	1						734	1						734	2
																																		735	1						735	1						735	1
																																		736	7						736	2						736	1
																																		737	1						737	1						737	2
																																		738	1						738	1						738	1
																																		739	3						739	11						739	1
																																		740	1						740	4						740	1
																																		741	1						741	1						741	1
																																		742	1						742	1						742	2
																																		743	1						743	2						743	3
																																		744	1						744	6						744	1
																																		745	1						745	1						745	1
																																		746	1						746	2						746	1
																																		747	1						747	1						747	3
																																		748	5						748	3						748	1
																																		749	1						749	1						749	1
																																		750	1						750	2						750	1
																																		751	1						751	1						751	1
																																		752	1						752	1						752	1
																																		753	2						753	1						753	1
																																		754	1						754	1						754	1
																																		755	1						755	1						755	1
																																		756	1						756	1						756	1
																																		757	1						757	6						757	1
																																		758	1						758	1						758	1
																																		759	1						759	1						759	7
																																		760	1						760	1						760	6
																																		761	1						761	1						761	1
																																		762	1						762	1						762	1
																																		763	1						763	1						763	1
																																		764	2						764	1						764	1
																																		765	1						765	2						765	14
																																		766	1						766	1						766	1
																																		767	1						767	1						767	1
																																		768	1						768	1						768	1
																																		769	1						769	3						769	1
																																		770	1						770	1						770	6
																																		771	1						771	1						771	1
																																		772	2						772	1						772	3
																																		773	5						773	5						773	2
																																		774	6						774	9						774	1
																																		775	3						775	1						775	1
																																		776	2						776	1						776	2
																																		777	21						777	1						777	2
																																		778	4						778	1						778	3
																																		779	1						779	1						779	3
																																		780	1						780	3						780	1
																																		781	1						781	10						781	1
																																		782	1						782	1						782	1
																																		783	2						783	2						783	1
																																		784	10						784	1						784	1
																																		785	3						785	1						785	1
																																		786	1						786	1						786	1
																																		787	1						787	1						787	1
																																		788	1						788	1						788	1
																																		789	1						789	1						789	1
																																		790	1						790	1						790	1
																																		791	1						791	2						791	1
																																		792	1						792	1						792	6
																																		793	1						793	1						793	1
																																		794	1						794	1						794	1
																																		795	1						795	1						795	1
																																		796	2						796	2						796	1
																																		797	2						797	2						797	8
																																		798	2						798	1						798	1
																																		799	3						799	1						799	2
																																		800	1						800	1						800	2
																																		801	1						801	10						801	1
																																		802	3						802	3						802	2
																																		803	1						803	1						803	1
																																		804	2						804	2						804	1
																																		805	5						805	1						805	1
																																		806	1						806	1						806	1
																																		807	1						807	11						807	1
																																		808	1						808	1						808	2
																																		809	1						809	1						809	2
																																		810	1						810	2						810	1
																																		811	1						811	21						811	1
																																		812	1						812	5						812	1
																																		813	1						813	1						813	1
																																		814	1						814	5						814	1
																																		815	1						815	3						815	4
																																		816	2						816	2						816	1
																																		817	2						817	1						817	1
																																		818	1						818	1						818	1
																																		819	7						819	1						819	5
																																		820	1						820	3						820	4
																																		821	1						821	4						821	1
																																		822	1						822	1						822	4
																																		823	1						823	1						823	1
																																		824	1						824	1						824	1
																																		825	1						825	2						825	1
																																		826	1						826	1						826	2
																																		827	1						827	1						827	2
																																		828	1						828	1						828	1
																																		829	1						829	1						829	5
																																		830	1						830	1						830	2
																																		831	5						831	1						831	1
																																		832	3						832	4						832	2
																																		833	2						833	4						833	1
																																		834	2						834	16						834	2
																																		835	7						835	1						835	2
																																		836	1						836	1						836	1
																																		837	1						837	2						837	2
																																		838	1						838	1						838	2
																																		839	1						839	1						839	1
																																		840	1						840	15						840	1
																																		841	1						841	1						841	1
																																		842	4						842	1						842	4
																																		843	7						843	1						843	3
																																		844	4						844	1						844	1
																																		845	1						845	1						845	1
																																		846	6						846	1						846	1
																																		847	2						847	2						847	4
																																		848	19						848	1						848	1
																																		849	1						849	1						849	5
																																		850	2						850	1						850	5
																																		851	1						851	1						851	3
																																		852	1						852	1						852	3
																																		853	1						853	1						853	2
																																		854	3						854	1						854	3
																																		855	1						855	1						855	1
																																		856	2						856	1						856	1
																																		857	2						857	1						857	2
																																		858	8						858	1						858	1
																																		859	1						859	1						859	2
																																		860	1						860	3						860	3
																																		861	1						861	1						861	2
																																		862	1						862	1						862	1
																																		863	1						863	1						863	1
																																		864	1						864	1						864	2
																																		865	1						865	1						865	3
																																		866	1						866	1						866	1
																																		867	3						867	1						867	1
																																		868	1						868	1						868	2
																																		869	1						869	1						869	4
																																		870	1						870	1						870	1
																																		871	3						871	1						871	1
																																		872	1						872	1						872	1
																																		873	1						873	1						873	1
																																		874	3						874	8						874	2
																																		875	1						875	1						875	1
																																		876	1						876	1						876	1
																																		877	1						877	1						877	2
																																		878	1						878	1						878	2
																																		879	1						879	1						879	11
																																		880	1						880	1						880	2
																																		881	1						881	1						881	1
																																		882	1						882	1						882	1
																																		883	1						883	1						883	1
																																		884	1						884	3						884	2
																																		885	1						885	3						885	1
																																		886	3						886	1						886	1
																																		887	2						887	1						887	1
																																		888	3						888	1						888	1
																																		889	1						889	1						889	1
																																		890	1						890	1						890	1
																																		891	1						891	1						891	1
																																		892	1						892	1						892	10
																																		893	1						893	3						893	1
																																		894	2						894	1						894	1
																																		895	2						895	1						895	1
																																		896	7						896	1						896	2
																																		897	1						897	1						897	4
																																		898	1						898	1						898	2
																																		899	13						899	6						899	6
																																		900	1						900	1						900	1
																																		901	2						901	1						901	1
																																		902	5						902	1						902	3
																																		903	2						903	18						903	3
																																		904	1						904	1						904	7
																																		905	1						905	15						905	1
																																		906	1						906	2						906	3
																																		907	1						907	3						907	3
																																		908	1						908	3						908	1
																																		909	1						909	1						909	1
																																		910	2						910	1						910	1
																																		911	1						911	1						911	2
																																		912	1						912	1						912	1
																																		913	1						913	1						913	1
																																		914	1						914	1						914	1
																																		915	1						915	1						915	1
																																		916	5						916	6						916	2
																																		917	5						917	7						917	1
																																		918	2						918	1						918	1
																																		919	1						919	3						919	1
																																		920	1						920	1						920	6
																																		921	3						921	1						921	2
																																		922	3						922	2						922	1
																																		923	1						923	3						923	1
																																		924	2						924	1						924	2
																																		925	6						925	1						925	1
																																		926	7						926	1						926	1
																																		927	1						927	3						927	3
																																		928	1						928	18						928	1
																																		929	5						929	2						929	1
																																		930	1						930	1						930	1
																																		931	3						931	1						931	1
																																		932	1						932	3						932	1
																																		933	1						933	1						933	1
																																		934	1						934	1						934	1
																																		935	1						935	1						935	1
																																		936	1						936	1						936	1
																																		937	1						937	1						937	1
																																		938	1						938	1						938	1
																																		939	1						939	1						939	1
																																		940	1						940	1						940	1
																																		941	1						941	3						941	1
																																		942	1						942	5						942	1
																																		943	1						943	4						943	1
																																		944	1						944	2						944	1
																																		945	2						945	9						945	1
																																		946	1						946	1						946	1
																																		947	1						947	5						947	1
																																		948	1						948	6						948	1
																																		949	1						949	1						949	1
																																		950	1						950	1						950	1
																																		951	1						951	1						951	1
																																		952	1						952	1						952	1
																																		953	1						953	1						953	1
																																		954	2						954	1						954	3
																																		955	13						955	3						955	4
																																		956	4						956	1						956	1
																																		957	1						957	1						957	1
																																		958	1						958	1						958	4
																																		959	1						959	3						959	3
																																		960	1						960	2						960	3
																																		961	1						961	3						961	1
																																		962	4						962	1						962	2
																																		963	3						963	4						963	1
																																		964	1						964	3						964	1
																																		965	1						965	6						965	1
																																		966	1						966	7						966	1
																																		967	1						967	3						967	1
																																		968	1						968	1						968	2
																																		969	1						969	1						969	3
																																		970	4						970	1						970	1
																																		971	10						971	1						971	3
																																		972	2						972	1						972	1
																																		973	5						973	7						973	1
																																		974	4						974	1						974	1
																																		975	14						975	3						975	2
																																		976	1						976	2						976	1
																																		977	1						977	1						977	1
																																		978	2						978	1						978	1
																																		979	3						979	1						979	6
																																		980	1						980	2						980	1
																																		981	1						981	1						981	1
																																		982	1						982	1						982	1
																																		983	1						983	1						983	1
																																		984	1						984	2						984	1
																																		985	1						985	1						985	2
																																		986	4						986	5						986	1
																																		987	1						987	3						987	1
																																		988	1						988	2						988	2
																																		989	1						989	1						989	1
																																		990	2						990	2						990	1
																																		991	8						991	5						991	1
																																		992	1						992	1						992	1
																																		993	1						993	1						993	1
																																		994	8						994	1						994	2
																																		995	10						995	1						995	1
																																		996	1						996	4						996	1
																																		997	3						997	8						997	4
																																		998	4						998	11						998	1
																																		999	1						999	1						999	1
																																		1000	2						1000	43						1000	1
																																		1001	7						1001	1						1001	1
																																		1002	3						1002	1						1002	1
																																		1003	1						1003	1						1003	1
																																		1004	1						1004	1						1004	1
																																		1005	1						1005	1						1005	1
																																		1006	2						1006	1						1006	3
																																		1007	10						1007	1						1007	1
																																		1008	4						1008	9						1008	3
																																		1009	6						1009	4						1009	1
																																		1010	1						1010	2						1010	5
																																		1011	1						1011	2						1011	2
																																		1012	1						1012	5						1012	1
																																		1013	1						1013	1						1013	1
																																		1014	1						1014	1						1014	6
																																		1015	1						1015	1						1015	1
																																		1016	1						1016	1						1016	3
																																		1017	2						1017	7						1017	2
																																		1018	8						1018	1						1018	1
																																		1019	5						1019	1						1019	2
																																		1020	1						1020	1						1020	2
																																		1021	1						1021	8						1021	3
																																		1022	1						1022	1						1022	5
																																		1023	1						1023	6						1023	1
																																		1024	1						1024	1						1024	2
																																		1025	1						1025	12						1025	1
																																		1026	5						1026	1						1026	4
																																		1027	3						1027	3						1027	1
																																		1028	1						1028	6						1028	1
																																		1029	1						1029	11						1029	2
																																		1030	3						1030	2						1030	1
																																		1031	1						1031	1						1031	3
																																		1032	1						1032	5						1032	1
																																		1033	1						1033	1						1033	1
																																		1034	1						1034	1						1034	1
																																		1035	5						1035	17						1035	1
																																		1036	1						1036	1						1036	1
																																		1037	1						1037	14						1037	2
																																		1038	1						1038	1						1038	3
																																		1039	1						1039	1						1039	6
																																		1040	1						1040	1						1040	1
																																		1041	1						1041	1						1041	1
																																		1042	1						1042	1						1042	1
																																		1043	1						1043	5						1043	1
																																		1044	2						1044	1						1044	1
																																		1045	1						1045	1						1045	1
																																		1046	4						1046	1						1046	1
																																		1047	4						1047	1						1047	1
																																		1048	4						1048	1						1048	3
																																		1049	1						1049	1						1049	8
																																		1050	4						1050	1						1050	2
																																		1051	1						1051	1						1051	1
																																		1052	2						1052	1						1052	5
																																		1053	3						1053	1						1053	1
																																		1054	4						1054	4						1054	1
																																		1055	2						1055	7						1055	1
																																		1056	2						1056	1						1056	1
																																		1057	1						1057	1						1057	2
																																		1058	1						1058	17						1058	3
																																		1059	1						1059	1						1059	1
																																		1060	3						1060	1						1060	1
																																		1061	1						1061	1						1061	1
																																		1062	1						1062	1						1062	1
																																		1063	2						1063	1						1063	1
																																		1064	2						1064	1						1064	1
																																		1065	4						1065	1						1065	1
																																		1066	3						1066	1						1066	1
																																		1067	1						1067	1						1067	1
																																		1068	10						1068	1						1068	3
																																		1069	2						1069	1						1069	1
																																		1070	1						1070	1						1070	1
																																		1071	3						1071	1						1071	3
																																		1072	4						1072	13						1072	8
																																		1073	1						1073	5						1073	1
																																		1074	9						1074	3						1074	5
																																		1075	2						1075	1						1075	1
																																		1076	1						1076	1						1076	1
																																		1077	1						1077	1						1077	1
																																		1078	1						1078	1						1078	1
																																		1079	1						1079	1						1079	1
																																		1080	1						1080	6						1080	7
																																		1081	1						1081	2						1081	1
																																		1082	1						1082	1						1082	1
																																		1083	5						1083	1						1083	1
																																		1084	1						1084	1						1084	1
																																		1085	1						1085	1						1085	2
																																		1086	1						1086	13						1086	2
																																		1087	5						1087	5						1087	17
																																		1088	1						1088	1						1088	1
																																		1089	1						1089	3						1089	2
																																		1090	11						1090	1						1090	1
																																		1091	7						1091	1						1091	4
																																		1092	1						1092	1						1092	1
																																		1093	1						1093	3						1093	1
																																		1094	1						1094	1						1094	1
																																		1095	1						1095	1						1095	1
																																		1096	1						1096	1						1096	1
																																		1097	10						1097	1						1097	1
																																		1098	1						1098	1						1098	1
																																		1099	1						1099	1						1099	1
																																		1100	7						1100	1						1100	1
																																		1101	1						1101	1						1101	2
																																		1102	1						1102	1						1102	4
																																		1103	2						1103	1						1103	5
																																		1104	1						1104	1						1104	4
																																		1105	1						1105	1						1105	1
																																		1106	1						1106	1						1106	4
																																		1107	7						1107	1						1107	1
																																		1108	1						1108	9						1108	6
																																		1109	1						1109	1						1109	1
																																		1110	2						1110	1						1110	2
																																		1111	2						1111	1						1111	3
																																		1112	1						1112	1						1112	1
																																		1113	7						1113	1						1113	1
																																		1114	1						1114	1						1114	1
																																		1115	1						1115	2						1115	4
																																		1116	6						1116	4						1116	5
																																		1117	2						1117	2						1117	1
																																		1118	12						1118	1						1118	1
																																		1119	1						1119	1						1119	1
																																		1120	6						1120	1						1120	3
																																		1121	4						1121	1						1121	3
																																		1122	1						1122	1						1122	1
																																		1123	2						1123	1						1123	1
																																		1124	1						1124	1						1124	1
																																		1125	1						1125	11						1125	7
																																		1126	3						1126	8						1126	1
																																		1127	3						1127	1						1127	1
																																		1128	1						1128	1						1128	1
																																		1129	5						1129	8						1129	1
																																		1130	2						1130	1						1130	8
																																		1131	1						1131	1						1131	2
																																		1132	1						1132	1						1132	10
																																		1133	4						1133	1						1133	2
																																		1134	1						1134	11						1134	1
																																		1135	1						1135	1						1135	1
																																		1136	2						1136	1						1136	1
																																		1137	3						1137	1						1137	1
																																		1138	1						1138	1						1138	7
																																		1139	1						1139	1						1139	1
																																		1140	1						1140	1						1140	1
																																		1141	1						1141	1						1141	2
																																		1142	1						1142	1						1142	1
																																		1143	1						1143	1						1143	5
																																		1144	1						1144	1						1144	3
																																		1145	1						1145	1						1145	9
																																		1146	1						1146	1						1146	2
																																		1147	1						1147	1						1147	4
																																		1148	2						1148	1						1148	1
																																		1149	1						1149	1						1149	1
																																		1150	1						1150	1						1150	1
																																		1151	1						1151	1						1151	1
																																		1152	4						1152	1						1152	1
																																		1153	1						1153	1						1153	2
																																		1154	1						1154	1						1154	4
																																		1155	5						1155	1						1155	2
																																		1156	13						1156	1						1156	1
																																		1157	1						1157	1						1157	1
																																		1158	1						1158	1						1158	1
																																		1159	1						1159	7						1159	1
																																		1160	2						1160	1						1160	1
																																		1161	1						1161	1						1161	2
																																		1162	1						1162	1						1162	7
																																		1163	1						1163	1						1163	3
																																		1164	1						1164	1						1164	2
																																		1165	1						1165	1						1165	1
																																		1166	3						1166	5						1166	3
																																		1167	3						1167	1						1167	3
																																		1168	1						1168	7						1168	1
																																		1169	1						1169	3						1169	1
																																		1170	1						1170	1						1170	1
																																		1171	1						1171	1						1171	1
																																		1172	2						1172	1						1172	1
																																		1173	1						1173	1						1173	4
																																		1174	1						1174	1						1174	2
																																		1175	1						1175	1						1175	1
																																		1176	2						1176	1						1176	2
																																		1177	1						1177	4						1177	2
																																		1178	3						1178	5						1178	3
																																		1179	3						1179	1						1179	2
																																		1180	6						1180	4						1180	1
																																		1181	7						1181	1						1181	1
																																		1182	1						1182	1						1182	1
																																		1183	3						1183	1						1183	1
																																		1184	1						1184	1						1184	1
																																		1185	1						1185	5						1185	1
																																		1186	4						1186	5						1186	4
																																		1187	4						1187	1						1187	1
																																		1188	28						1188	1						1188	1
																																		1189	8						1189	10						1189	1
																																		1190	1						1190	1						1190	1
																																		1191	3						1191	8						1191	2
																																		1192	1						1192	1						1192	2
																																		1193	1						1193	1						1193	2
																																		1194	1						1194	1						1194	1
																																		1195	1						1195	1						1195	1
																																		1196	1						1196	1						1196	3
																																		1197	1						1197	1						1197	1
																																		1198	1						1198	1						1198	1
																																		1199	1						1199	1						1199	2
																																		1200	3						1200	1						1200	4
																																		1201	4						1201	3						1201	6
																																		1202	1						1202	9						1202	1
																																		1203	2						1203	1						1203	1
																																		1204	1						1204	1						1204	1
																																		1205	1						1205	5						1205	1
																																		1206	3						1206	1						1206	1
																																		1207	1						1207	1						1207	1
																																		1208	1						1208	1						1208	1
																																		1209	3						1209	1						1209	2
																																		1210	5						1210	1						1210	2
																																		1211	1						1211	1						1211	2
																																		1212	1						1212	1						1212	1
																																		1213	1						1213	1						1213	3
																																		1214	1						1214	4						1214	1
																																		1215	1						1215	1						1215	2
																																		1216	1						1216	10						1216	1
																																		1217	1						1217	1						1217	1
																																		1218	4						1218	1						1218	1
																																		1219	2						1219	11						1219	1
																																		1220	1						1220	6						1220	1
																																		1221	2						1221	1						1221	1
																																		1222	2						1222	1						1222	4
																																		1223	2						1223	1						1223	1
																																		1224	1						1224	1						1224	2
																																		1225	8						1225	1						1225	1
																																		1226	4						1226	1						1226	3
																																		1227	1						1227	1						1227	3
																																		1228	3						1228	1						1228	1
																																		1229	3						1229	3						1229	3
																																		1230	1						1230	1						1230	1
																																		1231	5						1231	1						1231	1
																																		1232	1						1232	2						1232	2
																																		1233	2						1233	1						1233	1
																																		1234	1						1234	1						1234	1
																																		1235	1						1235	1						1235	1
																																		1236	1						1236	1						1236	1
																																		1237	1						1237	4						1237	4
																																		1238	1						1238	1						1238	8
																																		1239	1						1239	2						1239	1
																																		1240	1						1240	5						1240	1
																																		1241	2						1241	1						1241	1
																																		1242	4						1242	1						1242	4
																																		1243	1						1243	1						1243	2
																																		1244	1						1244	1						1244	1
																																		1245	1						1245	1						1245	1
																																		1246	1						1246	1						1246	1
																																		1247	1						1247	1						1247	1
																																		1248	1						1248	1						1248	1
																																		1249	1						1249	1						1249	1
																																		1250	1						1250	1						1250	1
																																		1251	1						1251	1						1251	6
																																		1252	1													1252	1
																																		1253	1													1253	1
																																		1254	1													1254	1
																																		1255	1													1255	1
																																		1256	1													1256	1
																																		1257	6													1257	1
																																		1258	1													1258	1
																																		1259	1													1259	6
																																		1260	1													1260	4
																																		1261	1													1261	7
																																		1262	1													1262	1
																																		1263	1													1263	2
																																		1264	1													1264	2
																																		1265	1													1265	1
																																		1266	1													1266	1
																																		1267	6													1267	1
																																		1268	1													1268	1
																																		1269	4													1269	1
																																		1270	4													1270	1
																																		1271	1													1271	1
																																		1272	1													1272	1
																																		1273	7													1273	1
																																		1274	2													1274	1
																																		1275	1													1275	5
																																		1276	1													1276	1
																																		1277	2													1277	1
																																		1278	1													1278	1
																																		1279	1													1279	2
																																		1280	1													1280	1
																																		1281	1													1281	1
																																		1282	1													1282	1
																																		1283	1													1283	1
																																		1284	1													1284	2
																																		1285	6													1285	1
																																		1286	2													1286	2
																																		1287	7													1287	1
																																		1288	2													1288	2
																																		1289	1													1289	1
																																		1290	1													1290	2
																																		1291	5													1291	4
																																		1292	1													1292	1
																																		1293	10													1293	1
																																		1294	1													1294	3
																																		1295	1													1295	5
																																		1296	1													1296	1
																																		1297	4													1297	4
																																		1298	1													1298	4
																																		1299	1													1299	5
																																		1300	4													1300	1
																																		1301	4													1301	1
																																		1302	1													1302	1
																																		1303	1													1303	1
																																		1304	1													1304	2
																																		1305	1													1305	1
																																		1306	5													1306	1
																																		1307	4													1307	2
																																		1308	3													1308	3
																																		1309	5													1309	1
																																		1310	2													1310	1
																																		1311	6													1311	4
																																		1312	7													1312	2
																																		1313	2													1313	8
																																		1314	3													1314	3
																																		1315	1													1315	1
																																		1316	1													1316	7
																																		1317	1													1317	1
																																		1318	1													1318	2
																																		1319	1													1319	2
																																		1320	1													1320	3
																																		1321	1													1321	1
																																		1322	1													1322	1
																																		1323	2													1323	4
																																		1324	3													1324	1
																																		1325	1													1325	3
																																		1326	1													1326	1
																																		1327	1													1327	1
																																		1328	1													1328	1
																																		1329	1													1329	14
																																		1330	4													1330	2
																																		1331	1													1331	1
																																		1332	1													1332	1
																																		1333	4													1333	1
																																		1334	5													1334	20
																																		1335	2													1335	2
																																		1336	1													1336	1
																																		1337	7													1337	5
																																		1338	1													1338	1
																																		1339	1													1339	1
																																		1340	1													1340	1
																																		1341	1													1341	2
																																		1342	5													1342	3
																																		1343	1													1343	1
																																		1344	1													1344	5
																																		1345	1													1345	2
																																		1346	1													1346	2
																																		1347	1													1347	1
																																		1348	1													1348	1
																																		1349	3													1349	1
																																		1350	1													1350	2
																																		1351	1													1351	1
																																		1352	1													1352	1
																																		1353	1													1353	1
																																		1354	1													1354	1
																																		1355	1													1355	1
																																		1356	1													1356	3
																																		1357	1													1357	2
																																		1358	5													1358	1
																																		1359	1													1359	1
																																		1360	1													1360	4
																																		1361	1													1361	5
																																																1362	4
																																																1363	1
																																																1364	1
																																																1365	1
																																																1366	2
																																																1367	8
																																																1368	7
																																																1369	1
																																																1370	1
																																																1371	1
																																																1372	1
																																																1373	1
																																																1374	1
																																																1375	1
																																																1376	1
																																																1377	3
																																																1378	1
																																																1379	1
																																																1380	2
																																																1381	1
																																																1382	1
																																																1383	1
																																																1384	2
																																																1385	1
																																																1386	1
																																																1387	1
																																																1388	1
																																																1389	2
																																																1390	1
																																																1391	1
																																																1392	1
																																																1393	1
																																																1394	1
																																																1395	2
																																																1396	2
																																																1397	1
																																																1398	1
																																																1399	1
																																																1400	1
																																																1401	2
																																																1402	3
																																																1403	4
																																																1404	1
																																																1405	2
																																																1406	1
																																																1407	1
																																																1408	2
																																																1409	1
																																																1410	1
																																																1411	1
																																																1412	2
																																																1413	1
																																																1414	1
																																																1415	1
																																																1416	2
																																																1417	1
																																																1418	2
																																																1419	3
																																																1420	1
																																																1421	1
																																																1422	1
																																																1423	1
																																																1424	2
																																																1425	3
																																																1426	1
																																																1427	1
																																																1428	1
																																																1429	5
																																																1430	1
																																																1431	2
																																																1432	3
																																																1433	1
																																																1434	3
																																																1435	1
																																																1436	1
																																																1437	1
																																																1438	3
																																																1439	10
																																																1440	7
																																																1441	1
																																																1442	2
																																																1443	3
																																																1444	4
																																																1445	1
																																																1446	1
																																																1447	1
																																																1448	6
																																																1449	5
																																																1450	4
																																																1451	1
																																																1452	1
																																																1453	1
																																																1454	3
																																																1455	1
																																																1456	2
																																																1457	1
																																																1458	1
																																																1459	1
																																																1460	5
																																																1461	2
																																																1462	1
																																																1463	2
																																																1464	3
																																																1465	21
																																																1466	1
																																																1467	1
																																																1468	6
																																																1469	7
																																																1470	5
																																																1471	2
																																																1472	3
																																																1473	4
																																																1474	2
																																																1475	1
																																																1476	1
																																																1477	2
																																																1478	1
																																																1479	4
																																																1480	4
																																																1481	1
																																																1482	1
																																																1483	2
																																																1484	1
																																																1485	1
																																																1486	1
																																																1487	6
																																																1488	5
																																																1489	1
																																																1490	2
																																																1491	1
																																																1492	4
																																																1493	1
																																																1494	1
																																																1495	1
																																																1496	1
																																																1497	3
																																																1498	2
																																																1499	1
																																																1500	1
																																																1501	2
																																																1502	1
																																																1503	1
																																																1504	1
																																																1505	1
																																																1506	2
																																																1507	1
																																																1508	1
																																																1509	1
																																																1510	1
																																																1511	1
																																																1512	1
																																																1513	2
																																																1514	1
																																																1515	1
																																																1516	1
																																																1517	1
																																																1518	1
																																																1519	1
																																																1520	2
																																																1521	5
																																																1522	2
																																																1523	1
																																																1524	1
																																																1525	1
																																																1526	3
																																																1527	1
																																																1528	1
																																																1529	3
																																																1530	1
																																																1531	4
																																																1532	3
																																																1533	1
																																																1534	1
																																																1535	1
																																																1536	2
																																																1537	1
																																																1538	1
																																																1539	1
																																																1540	2
																																																1541	2
																																																1542	2
																																																1543	1
																																																1544	3
																																																1545	1
																																																1546	1
																																																1547	1
																																																1548	1
																																																1549	1
																																																1550	6
																																																1551	2
																																																1552	2
																																																1553	2
																																																1554	2
																																																1555	2
																																																1556	1
																																																1557	2
																																																1558	2
																																																1559	1
																																																1560	1
																																																1561	1
																																																1562	1
																																																1563	1
																																																1564	2
																																																1565	1
																																																1566	1
																																																1567	1
																																																1568	1
																																																1569	6
																																																1570	1
																																																1571	1
																																																1572	1
																																																1573	3
																																																1574	1
																																																1575	1
																																																1576	1
																																																1577	4
																																																1578	1
																																																1579	1
																																																1580	2
																																																1581	1
																																																1582	1
																																																1583	1
																																																1584	1
																																																1585	3
																																																1586	2
																																																1587	1
																																																1588	1
																																																1589	2
																																																1590	1
																																																1591	2
																																																1592	1
																																																1593	2
																																																1594	4
																																																1595	1
																																																1596	4
																																																1597	1
																																																1598	2
																																																1599	2
																																																1600	1
																																																1601	1
																																																1602	5
																																																1603	1
																																																1604	1
																																																1605	4
																																																1606	1
																																																1607	2
																																																1608	1
																																																1609	1
																																																1610	1
																																																1611	1
																																																1612	1
																																																1613	3
																																																1614	1
																																																1615	1
																																																1616	1
																																																1617	1
																																																1618	1
																																																1619	1
																																																1620	1
																																																1621	2
																																																1622	1
																																																1623	1
																																																1624	1
																																																1625	6
																																																1626	2
																																																1627	1
																																																1628	1
																																																1629	1
																																																1630	1
																																																1631	2
																																																1632	1
																																																1633	2
																																																1634	1
																																																1635	1
																																																1636	1
																																																1637	1
																																																1638	1
																																																1639	2
																																																1640	1
																																																1641	1
																																																1642	1
																																																1643	4
																																																1644	1
																																																1645	1
																																																1646	3
																																																1647	3
																																																1648	1
																																																1649	1
																																																1650	5
																																																1651	5
																																																1652	3
																																																1653	3
																																																1654	2
																																																1655	1
																																																1656	2
																																																1657	7
																																																1658	1
																																																1659	1
																																																1660	2
																																																1661	1
																																																1662	1
																																																1663	1
																																																1664	3
																																																1665	3
																																																1666	6
																																																1667	1
																																																1668	1
																																																1669	1
																																																1670	1
																																																1671	8
																																																1672	1
																																																1673	1
																																																1674	1
																																																1675	1
																																																1676	2
																																																1677	1
																																																1678	1
																																																1679	2
																																																1680	1
																																																1681	1
																																																1682	1
																																																1683	6
																																																1684	1
																																																1685	1
																																																1686	1
																																																1687	1
																																																1688	1
																																																1689	3
																																																1690	1
																																																1691	2
																																																1692	1
																																																1693	3
																																																1694	1
																																																1695	1
																																																1696	1
																																																1697	1
																																																1698	1
																																																1699	1
																																																1700	1
																																																1701	1
																																																1702	1
																																																1703	1
																																																1704	1
																																																1705	1
																																																1706	1
																																																1707	1
																																																1708	1
																																																1709	1
																																																1710	1
																																																1711	1
																																																1712	1
																																																1713	1
																																																1714	2
																																																1715	1
																																																1716	1
																																																1717	1
																																																1718	1
																																																1719	3
																																																1720	1
																																																1721	1
																																																1722	1
																																																1723	1
																																																1724	3
																																																1725	1
																																																1726	1
																																																1727	1
																																																1728	1
																																																1729	1
																																																1730	1
																																																1731	2
																																																1732	4
																																																1733	1
																																																1734	1
																																																1735	1
																																																1736	1
																																																1737	4
																																																1738	6
																																																1739	1
																																																1740	1
																																																1741	4
																																																1742	2
																																																1743	3
																																																1744	3
																																																1745	1
																																																1746	11
																																																1747	1
																																																1748	1
																																																1749	1
																																																1750	1
																																																1751	3
																																																1752	1
																																																1753	1
																																																1754	1
																																																1755	1
																																																1756	3
																																																1757	1
																																																1758	1
																																																1759	5
																																																1760	2
																																																1761	1
																																																1762	1
																																																1763	1
																																																1764	1
																																																1765	1
																																																1766	2
																																																1767	2
																																																1768	3
																																																1769	1
																																																1770	1
																																																1771	1
																																																1772	2
																																																1773	1
																																																1774	1
																																																1775	1
																																																1776	1
																																																1777	1
																																																1778	5
																																																1779	1
																																																1780	1
																																																1781	1
																																																1782	2
																																																1783	1
																																																1784	1
																																																1785	2
																																																1786	5
																																																1787	2
																																																1788	2
																																																1789	1
																																																1790	2
																																																1791	2
																																																1792	3
																																																1793	1
																																																1794	1
																																																1795	4
																																																1796	1
																																																1797	1
																																																1798	1
																																																1799	1
																																																1800	5
																																																1801	1
																																																1802	2
																																																1803	3
																																																1804	1
																																																1805	1
																																																1806	2
																																																1807	8
																																																1808	1
																																																1809	1
																																																1810	2
																																																1811	1
																																																1812	4
																																																1813	2
																																																1814	2
																																																1815	2
																																																1816	1
																																																1817	1
																																																1818	6
																																																1819	1
																																																1820	1
																																																1821	2
																																																1822	2
																																																1823	2
																																																1824	2
																																																1825	1
																																																1826	1
																																																1827	1
																																																1828	3
																																																1829	1
																																																1830	1
																																																1831	2
																																																1832	3
																																																1833	4
																																																1834	6
																																																1835	1
																																																1836	1
																																																1837	1
																																																1838	1
																																																1839	1
																																																1840	1
																																																1841	7
																																																1842	1
																																																1843	1
																																																1844	1
																																																1845	1
																																																1846	1
																																																1847	1
																																																1848	2
																																																1849	1
																																																1850	1
																																																1851	3
																																																1852	2
																																																1853	1
																																																1854	1
																																																1855	1
																																																1856	2
																																																1857	1
																																																1858	6
																																																1859	8
																																																1860	3
																																																1861	1
																																																1862	3
																																																1863	5
																																																1864	1
																																																1865	1
																																																1866	2
																																																1867	3
																																																1868	3
																																																1869	1
																																																1870	1
																																																1871	1
																																																1872	1
																																																1873	1
																																																1874	1
																																																1875	1
																																																1876	1
																																																1877	1
																																																1878	1
																																																1879	2
																																																1880	2
																																																1881	1
																																																1882	1
																																																1883	1
																																																1884	1
																																																1885	1
																																																1886	1
																																																1887	1
																																																1888	2
																																																1889	1
																																																1890	1
																																																1891	1
																																																1892	1
																																																1893	6
																																																1894	1
																																																1895	2
																																																1896	1
																																																1897	1
																																																1898	1
																																																1899	2
																																																1900	1
																																																1901	1
																																																1902	8
																																																1903	2
																																																1904	3
																																																1905	3
																																																1906	1
																																																1907	1
																																																1908	2
																																																1909	1
																																																1910	1
																																																1911	1
																																																1912	1
																																																1913	1
																																																1914	1
																																																1915	1
																																																1916	1
																																																1917	1
																																																1918	1
																																																1919	2
																																																1920	1
																																																1921	2
																																																1922	2
																																																1923	1
																																																1924	1
																																																1925	1
																																																1926	1
																																																1927	1
																																																1928	1
																																																1929	1
																																																1930	1
																																																1931	2
																																																1932	1
																																																1933	1
																																																1934	1
																																																1935	1
																																																1936	1
																																																1937	4
																																																1938	5
																																																1939	4
																																																1940	2
																																																1941	1
																																																1942	1
																																																1943	1
																																																1944	2
																																																1945	6
																																																1946	1
																																																1947	1
																																																1948	5
																																																1949	1
																																																1950	1
																																																1951	1
																																																1952	4
																																																1953	1
																																																1954	1
																																																1955	1
																																																1956	1
																																																1957	2
																																																1958	1
																																																1959	3

## Sheet: Fig. 6
Fig. 6
Fig 6.E - Aspect ratio																	Fig. 6.F - Angle																		Fig. 6.G Calcium fluctuations/min										Fig. 6.H Intensity - Day 6 0% stretching			Fig. 6.J Signal intensity increase (%)
Day 1 - Stretch 0% - Sample 1	Day 1 - Stretch 0% - Sample 2	Day 1 - Stretch 0% - Sample 3	Day 1 - Stretch 0% - Sample 4	Day 1 - Stretch 100% - Sample 1	Day 1 - Stretch 100% - Sample 2	Day 1 - Stretch 100% - Sample 3	Day 1 - Stretch 100% - Sample 4	Day 6 - Stretch 0% - Sample 1	Day 6 - Stretch 0% - Sample 2	Day 6 - Stretch 0% - Sample 3	Day 6 - Stretch 0% - Sample 4	Day 6 - Stretch 100% - Sample 1	Day 6 - Stretch 100% - Sample 2	Day 6 - Stretch 100% - Sample 3			Day 1 - Stretch 0% - Sample 1	Day 1 - Stretch 0% - Sample 2	Day 1 - Stretch 0% - Sample 3	Day 1 - Stretch 0% - Sample 4	Day 1 - Stretch 100% - Sample 1	Day 1 - Stretch 100% - Sample 2	Day 1 - Stretch 100% - Sample 3	Day 1 - Stretch 100% - Sample 4	Day 6 - Stretch 0% - Sample 1	Day 6 - Stretch 0% - Sample 2	Day 6 - Stretch 0% - Sample 3	Day 6 - Stretch 0% - Sample 4	Day 6 - Stretch 100% - Sample 1	Day 6 - Stretch 100% - Sample 2	Day 6 - Stretch 100% - Sample 3				Day 0 - Without Ach	Day 0 - With Ach	Day 6 - 0% - Without Ach	Day 6 - 0% - With Ach	Day 6 - 100% - Without Ach	Day 6 - 100% - With Ach	Day 14 - 0% - Without Ach	Day 14 - 0% - With Ach			Time (s)	Intensity		Day 0	Day 6 - 0%
1.11263	1.22749	1.22032	1.04221	1.54281	2.00276	1.95967	1.25846	1.39275	1.98113	3.56788	1.82198	1.24897	2.07934	2.04224			-33.666	-3.21	-34.869	73.376	-3.315	4.455	-2.477	10.919	11.232	-4.295	-13.714	-2.996	12.846	-7.223	-7.228				0	0	3	6	1	5	1	1			0	1.00466		0	97.1014
1.06838	1.31391	1.07754	1.50661	1.972	1.6803	1.80669	1.42114	1.47825	1.41461	2.2709	2.83276	1.53218	1.85981	2.20806			-27.636	10.605	2.233	-15.333	1.827	4.575	0.848	-0.451	-0.121	-18.341	1.049	-9.865	8.08	-11.601	-11.056						4	4	1	5	1	1			0.1	1.01353		7.69231	96
1.16709	1.48333	1.02965	1.29776	2.27323	1.64047	1.2688	1.39659	1.94569	1.36309	3.51623	1.35355	1.50385	2.16639	1.40662			-7.649	83.392	55.85	16.529	0.342	14.051	28.679	15.602	-19.485	-16.742	7.654	8.671	-2.781	-13.358	-3.868						1	5	2	1	1	1			0.2	0.966397		0.540541	108.108
1.07092	1.07718	1.1391	1.13948	2.16286	2.38231	1.73087	1.82556	2.00389	1.29843	2.59379	2.17289	1.24697	2.3576	1.77625			73.162	-54.572	83.545	13.535	-6.592	0.366	9.274	-2.058	-7.945	-45.861	3.006	39.319	-3.752	-19.918	-6.203						1	8	3	1	1	1			0.3	1.01541		0	125
1.06308	1.07952	1.46669	1.18937	1.76183	1.99184	1.7235	2.18314	1.94356	1.25973	2.06805	2.32441	1.6952	2.19939	2.04106			-0.917	21.85	63.907	22.748	4.152	-3.151	-8.834	-0.059	13.491	-18.179	4.256	11.386	-1.125	-1.172	-24.172						1	5	3	1	1	1			0.4	0.98195		1.83486	117.647
1.13649	1.25371	1.13819	1.18257	1.47657	2.17553	1.50755	2.02367	1.66166	1.24399	1.89237	2.05564	1.3365	1.82027	1.66079			88.512	59.161	-68.635	-46.151	-6.548	-8.77	7.279	-3.664	-15.102	0.261	-2.871	-3.788	-21.459	-5.391	0.421						1	7	1	1	4	4			0.5	0.963926		4.58716	38.1818
1.0344	1.26813	1.02927	1.17077	1.6543	1.49301	1.53228	1.47139	1.18038	2.27116	1.55637	1.89703	1.81395	1.37059	2.3257			0.407	2.19	61.247	8.15	-2.98	-0.04	4.093	-9.929	11.853	4.844	7.584	2.531	-16.903	-2.933	-5.009						2	5	1	5	1	4			0.6	1.02338		0	63.6364
1.03531	1.02669	1.1885	1.1051	1.58105	1.34442	1.40394	1.78462	1.2204	1.30067	1.47903	1.55041	1.66349	2.53154	1.65055			-42.472	27.443	82.942	37.461	-22.29	2.715	-0.17	0.41	-81.098	-18.75	-2.826	3.489	-14.821	1.277	-0.566						3	11	1	4	1	5			0.7	0.980054		0	114.599
1.06003	1.28156	1.06785	1.37333	1.70582		1.46577	1.78736	1.68245	3.58847	1.80193	1.65164	1.7185	2.82246	1.51836			-60.992	7.294	40.967	-35.327	-11.827		-4.751	-0.582	-11.352	9.833	-11.986	-1.07	14.761	2.107	-4.042						3	7	1	3	1	1			0.8	0.973574		25
	1.22266	1.41342		1.84216		1.35008	1.8998	1.68142	1.85294		1.70099	1.08743	2.31966	2.04333				-29.716	14.832		-1.53		-3.687	4.415	2.165	13.227		9.853	29.225	0.75	-1.709						1	7	1	2	1	2			0.9	1.00701		36.3636
	1.29935			1.93109		1.87788	2.37809	1.86943	1.82721		1.49334	1.5847	1.57772	1.93955				-13.91			-12.731		4.852	0.104	5.902	-11.358		7.121	-11.172	-13.664	-17.425						2	8	1	5	3	9			1	0.988357		30.7692
	1.12438			2.31469		1.6234	1.493	1.61267	1.16821		3.26505	1.93811	2.61125	1.97877				22.786			-4.028		-11.75	-1.002	-19.573	-37.309		5.784	12.93	-9.446	0.73						2	3	1	1	1	6			1.1	0.976968
	1.23099			1.69187		1.69086	2.03332	1.58833	1.23576		1.19811	1.44198	1.42939	2.48147				-10.626			-0.733		1.647	-5.434	-53.109	34.056		-65.905	-22.261	-12.418	-3.645						1	7	1	12	1	4			1.2	1.00293
	1.22788					1.38397	2.11595	1.15277	1.41189		1.18244	1.73193	2.11332	1.95273				17.773					-9.346	-2.581	-41.753	-9.599		23.408	-26.636	-1.519	-3.871						1	6	1	1	1	2			1.3	1.00036
	1.15338					1.38402	2.63376	1.57988	1.40181		1.7918	1.30111	2.66349	2.1904				39.195					9.156	1.904	6.103	8.543		4.697	-20.429	7.734	-1.991						1	8	1	3	1	5			1.4	0.983214
	1.33589					1.25161	1.79748	1.07386	1.45922		3.54449	1.61569	2.14184	1.39379				80.049					6.532	4.956	-19.881	9.128		3.782	11.167	9.343	-1.563						4	8	2	6	1	7			1.5	1.01063
	1.25341					1.90159	2.33623	1.31714	1.72198		2.0961	1.27596	2.6478	1.93084				11.294					-6.03	1.221	-6.319	-3.82		-11.462	3.717	9.989	4.507						1	13	3	4	3	11			1.6	0.990569
	1.19897					1.6329	2.66731	1.4949	1.2742		1.25906	1.52034	1.48632	1.18097				5.125					-2.281	-0.686	1.097	1.184		-8.411	9.546	1.327	14.661						2	10	1	10	2	11			1.7	0.957907
	1.53875					1.37759		2.0702	1.7352		1.82564	1.61458	1.51326	2.43869				0.334					-5.539		-39.99	-3.356		-6.567	6.454	18.002	2.755						1	9	3	2	3	5			1.8	0.997908
	1.13066					1.36355		1.37422	2.01214		1.39193	1.37247	2.6301	2.03783				-2.039					-0.067		4.799	3.212		-27.599	23.043	-4.061	5.627						1	8	1	1	1	9			1.9	0.988884
	1.1051					2.29681		1.46071	1.08083		2.61069	1.72008	2.70682	1.87253				30.438					-11.621		-10.86	-40.768		1.76	0.89	-10.474	-21.82						2	8							2	0.960994
	1.22299							2.44373	1.68764		1.49546	2.15455	2.54908					46.278							-27.286	5.901		23.962	-4.29	-2.551							1	5							2.1	1.00845
	1.36051							1.74943			1.76692	3.29431	2.4102					32.47							-7.38			0.189	5.276	15.268							1	6							2.2	0.980945
	1.24769							1.65417			1.51402	2.24621	1.97813					-37.069							28.57			-61.133	23.113	7.832							1	1							2.3	0.969524
	1.13577							2.40579			1.10146	1.56825						-62.266							1.729			76.728	15.09								1	6							2.4	1.02483
	1.03109							1.79538			2.77954	2.26422						85.422							1.042			-77.102	4.405								3	5							2.5	0.991241
	1.15987							1.6638				1.42161						-67.949							7.793				31.979								2	4							2.6	0.972626
	1.19811							1.51943				2.01705						21.034							-5.62				1.684								2	6							2.7	1.01422
	1.28535							2.18008				2.23257						16.453							-33.303				-2.855								1	8							2.8	0.982898
	1.20207							1.50492				2.09386						45.527							-14.296				-1.796								2	6							2.9	0.972529
	1.03394							1.87545				2.73456						29.359							-36.766				-3.345								2	7							3	0.998354
	1.02363							1.97123				1.56522						-10.064							3.898				7.835								3	5							3.1	1.01084
	1.02491							1.37907				3.94235						34.651							5.308				-4.306								2	6							3.2	0.95308
								1.80446				3.34774													-22.818				-4.683								1	7							3.3	1.00595
								1.45919				1.36808													-16.44				-9.579								1	8							3.4	1.00863
								1.72432				2.18643													1.03				7.841																3.5	0.968406
								2.04072				2.87311													-4.34				6.78																3.6	1.00753
								2.64021				2.50241													-4.338				11.955																3.7	0.991185
								1.4162				1.61295													3.057				-10.892																3.8	0.965157
												1.70011																	-16.751																3.9	1.02202
												1.76364																	-7.827																4	0.981861
												2.2058																	10.646																4.1	0.956125
												1.82017																	7.128																4.2	1.00575
												1.75758																	6.258																4.3	0.985093
												2.29433																	-3.824																4.4	0.961423
												2.13334																	-13.715																4.5	1.00509
												2.45345																	-4.98																4.6	0.996199
												1.47128																	-7.991																4.7	0.945019
												1.82648																	-5.579																4.8	1.0105
												1.54869																	9.572																4.9	0.997276
												1.43457																	-16.334																5	0.979868
												2.90493																	11.707																5.1	0.99133
												1.87244																	-17.244																5.2	0.998653
												1.45229																	-12.919																5.3	0.945684
												1.21526																	1.399																5.4	1.01788
												2.01417																	-11.062																5.5	0.981318
												2.29085																	3.879																5.6	0.957907
												1.56585																	-6.122																5.7	1.00937
												1.42353																	-14.791																5.8	0.991168
												1.36376																	-0.341																5.9	0.962849
												2.58348																	2.198																6	0.998985
												3.17089																	-0.827																6.1	0.992262
												1.55273																	-17.729																6.2	0.960103
												1.28587																	9.728																6.3	0.9857
												1.52014																	9.034																6.4	0.978604
												2.1642																	-2.448																6.5	0.956717
												1.73007																	-13.513																6.6	0.987952
												2.23755																	-5.136																6.7	0.996774
												1.86348																	-2.417																6.8	0.953671
												2.69593																	-6.066																6.9	1.00257
												1.56674																	-16.764																7	0.985684
												2.16198																	-2.651																7.1	0.950333
												1.40671																	-1.456																7.2	0.993437
												1.26946																	-29.243																7.3	0.975243
												2.24455																	-7.3																7.4	0.945441
												1.33152																	-15.842																7.5	0.996985
												1.22831																	30.131																7.6	0.988009
												1.86806																	-4.265																7.7	0.956441
												1.40787																	34.978																7.8	0.99291
												1.83543																	-8.63																7.9	0.983773
																																													8	0.960346
																																													8.1	0.980873
																																													8.2	0.998224
																																													8.3	0.948308
																																													8.4	0.99278
																																													8.5	0.996426
																																													8.6	0.942435
																																													8.7	1.00367
																																													8.8	0.984963
																																													8.9	0.944461
																																													9	1.00517
																																													9.1	0.978475
																																													9.2	0.942727
																																													9.3	0.977365
																																													9.4	0.980686
																																													9.5	0.937786
																																													9.6	0.973371
																																													9.7	0.990852
																																													9.8	0.950382
																																													9.9	0.973072
																																													10	0.970399
																																													10.1	0.953841
																																													10.2	0.981934
																																													10.3	0.974708
																																													10.4	0.952002
																																													10.5	1.00099
																																													10.6	0.975915
																																													10.7	0.9335
																																													10.8	0.9944
																																													10.9	0.967199
																																													11	0.935299
																																													11.1	0.983675
																																													11.2	0.969264
																																													11.3	0.940912
																																													11.4	0.975988
																																													11.5	0.98199
																																													11.6	0.934035
																																													11.7	0.985393
																																													11.8	0.992894
																																													11.9	0.922087
																																													12	0.980986
																																													12.1	0.979074
																																													12.2	0.940629
																																													12.3	0.992991
																																													12.4	0.982379
																																													12.5	0.947676
																																													12.6	1.00111
																																													12.7	0.982306
																																													12.8	0.949086
																																													12.9	0.984088
																																													13	0.98745
																																													13.1	0.948859
																																													13.2	0.973947
																																													13.3	0.99052
																																													13.4	0.957146
																																													13.5	0.987191
																																													13.6	0.997949
																																													13.7	0.949937
																																													13.8	0.990796
																																													13.9	0.987321
																																													14	0.941876
																																													14.1	0.997746
																																													14.2	0.995178
																																													14.3	0.945068
																																													14.4	0.990666
																																													14.5	0.977179
																																													14.6	0.953525
																																													14.7	0.977049
																																													14.8	0.982023
																																													14.9	0.930301
																																													15	0.976766
																																													15.1	0.988641
																																													15.2	0.940483
																																													15.3	0.980929
																																													15.4	0.96698
																																													15.5	0.935615
																																													15.6	0.988042
																																													15.7	0.99291
																																													15.8	0.95943
																																													15.9	0.989718
																																													16	0.980225
																																													16.1	0.967345
																																													16.2	0.98468
																																													16.3	0.987248
																																													16.4	0.949604
																																													16.5	0.979333
																																													16.6	0.992707
																																													16.7	0.956457
																																													16.8	0.972213
																																													16.9	1.00019
																																													17	0.943456
																																													17.1	0.979552
																																													17.2	1.01164
																																													17.3	0.96114
																																													17.4	0.999828
																																													17.5	0.996223
																																													17.6	0.956255
																																													17.7	0.981707
																																													17.8	1.00506
																																													17.9	0.956425
																																													18	0.99065
																																													18.1	0.999471
																																													18.2	0.951589
																																													18.3	0.976361
																																													18.4	1.01491
																																													18.5	0.963189
																																													18.6	0.995405
																																													18.7	1.00436
																																													18.8	0.941245
																																													18.9	0.993712
																																													19	0.989605
																																													19.1	0.960492
																																													19.2	0.99598
																																													19.3	0.992805
																																													19.4	0.962517
																																													19.5	0.986689
																																													19.6	1.0056
																																													19.7	0.960791
																																													19.8	0.975024
																																													19.9	0.994303
																																													20	0.949977
																																													20.1	0.984202
																																													20.2	1.00892
																																													20.3	0.966567
																																													20.4	1.0001
																																													20.5	1.00091
																																													20.6	0.970949
																																													20.7	0.995178
																																													20.8	1.00746
																																													20.9	0.964339
																																													21	0.995518
																																													21.1	0.996426
																																													21.2	0.966121
																																													21.3	0.975842
																																													21.4	0.999933
																																													21.5	0.967774
																																													21.6	0.991411
																																													21.7	1.00447
																																													21.8	0.9573
																																													21.9	0.983813
																																													22	1.00265
																																													22.1	0.955607
																																													22.2	0.983457
																																													22.3	0.996126
																																													22.4	0.959414
																																													22.5	0.985425
																																													22.6	0.980711
																																													22.7	0.950738
																																													22.8	0.975615
																																													22.9	0.99005
																																													23	0.947579
																																													23.1	0.975712
																																													23.2	0.991598
																																													23.3	0.95551
																																													23.4	0.970674
																																													23.5	0.998799
																																													23.6	0.938012
																																													23.7	0.97184
																																													23.8	0.998637
																																													23.9	0.953379
																																													24	0.990366
																																													24.1	0.993007
																																													24.2	0.958709
																																													24.3	0.983254
																																													24.4	0.992173
																																													24.5	0.973258
																																													24.6	0.984088
																																													24.7	0.985052
																																													24.8	0.976045
																																													24.9	0.971865
																																													25	1.00662
																																													25.1	0.960159
																																													25.2	0.969451
																																													25.3	1.00164
																																													25.4	0.939706
																																													25.5	0.988195
																																													25.6	1.00761
																																													25.7	0.957932
																																													25.8	0.98472
																																													25.9	0.983311
																																													26	0.980443
																																													26.1	0.979625
																																													26.2	0.997017
																																													26.3	0.9808
																																													26.4	0.981918
																																													26.5	1.01396
																																													26.6	0.967774
																																													26.7	0.98165
																																													26.8	1.00867
																																													26.9	0.963132
																																													27	0.975267
																																													27.1	1.00497
																																													27.2	0.975858
																																													27.3	0.973631
																																													27.4	0.987045
																																													27.5	0.976045
																																													27.6	0.978945
																																													27.7	1.00803
																																													27.8	0.978418
																																													27.9	0.959042
																																													28	0.983586
																																													28.1	0.964914
																																													28.2	0.966194
																																													28.3	1.00369
																																													28.4	0.950682
																																													28.5	0.963035
																																													28.6	0.984939
																																													28.7	0.957664
																																													28.8	0.97274
																																													28.9	0.995194
																																													29	0.956223
																																													29.1	0.967239
																																													29.2	0.983829
																																													29.3	0.964744
																																													29.4	0.972472
																																													29.5	0.977341
																																													29.6	0.968373
																																													29.7	0.953509
																																													29.8	0.980168
																																													29.9	0.985741
																																													30	0.957778
																																													30.1	1.014
																																													30.2	0.959268
																																													30.3	0.95858
																																													30.4	0.996855
																																													30.5	0.96779
																																													30.6	0.973849
																																													30.7	0.989832
																																													30.8	0.960751
																																													30.9	0.95005
																																													31	0.97504
																																													31.1	0.978945
																																													31.2	0.956036
																																													31.3	0.982306
																																													31.4	0.954562
																																													31.5	0.947895
																																													31.6	0.987304
																																													31.7	0.955234
																																													31.8	0.946777
																																													31.9	0.988471
																																													32	0.949791
																																													32.1	0.942654
																																													32.2	0.98613
																																													32.3	0.962055
																																													32.4	0.957818
																																													32.5	0.979779
																																													32.6	0.963691
																																													32.7	0.954829
																																													32.8	0.978629
																																													32.9	0.977138
																																													33	0.949661
																																													33.1	0.996831
																																													33.2	0.966713
																																													33.3	0.95427
																																													33.4	0.988754
																																													33.5	0.968503
																																													33.6	0.939033
																																													33.7	0.993493
																																													33.8	0.961034
																																													33.9	0.955696
																																													34	0.980443
																																													34.1	0.960921
																																													34.2	0.937729
																																													34.3	0.977106
																																													34.4	0.980079
																																													34.5	0.940337
																																													34.6	0.975875
																																													34.7	0.969354
																																													34.8	0.933419
																																													34.9	0.974392
																																													35	0.959973
																																													35.1	0.946299
																																													35.2	0.988495
																																													35.3	0.960216
																																													35.4	0.940653
																																													35.5	0.982509
																																													35.6	0.948195
																																													35.7	0.946243
																																													35.8	0.981731
																																													35.9	0.9489
																																													36	0.940467
																																													36.1	0.969038
																																													36.2	0.963278
																																													36.3	0.927587
																																													36.4	0.971476
																																													36.5	0.959325
																																													36.6	0.926712
																																													36.7	0.973776
																																													36.8	0.946591
																																													36.9	0.930228
																																													37	0.969451
																																													37.1	0.960605
																																													37.2	0.947563
																																													37.3	0.974578
																																													37.4	0.950868
																																													37.5	0.937008
																																													37.6	0.971824
																																													37.7	0.947709
																																													37.8	0.932626
																																													37.9	0.959843
																																													38	0.962816
																																													38.1	0.93086
																																													38.2	0.971492
																																													38.3	0.952966
																																													38.4	0.936392
																																													38.5	0.980427
																																													38.6	0.948543
																																													38.7	0.929523
																																													38.8	0.968722
																																													38.9	0.958393
																																													39	0.934594
																																													39.1	0.959843
																																													39.2	0.963408
																																													39.3	0.926453
																																													39.4	0.965117
																																													39.5	0.962014
																																													39.6	0.934813
																																													39.7	0.965878
																																													39.8	0.956903
																																													39.9	0.915955
																																													40	0.971103
																																													40.1	0.952934
																																													40.2	0.920434
																																													40.3	0.960678
																																													40.4	0.945854
																																													40.5	0.90659
																																													40.6	0.959657
																																													40.7	0.931135
																																													40.8	0.933792
																																													40.9	0.956457
																																													41	0.942452
																																													41.1	0.921682
																																													41.2	0.949564
																																													41.3	0.970188
																																													41.4	0.917834
																																													41.5	0.951184
																																													41.6	0.958612
																																													41.7	0.907376
																																													41.8	0.959487
																																													41.9	0.937413
																																													42	0.909304
																																													42.1	0.970342
																																													42.2	0.933978
																																													42.3	0.917
																																													42.4	0.937267
																																													42.5	0.939479
																																													42.6	0.915566
																																													42.7	0.952148
																																													42.8	0.942452
																																													42.9	0.900183
																																													43	0.943173
																																													43.1	0.945781
																																													43.2	0.892495
																																													43.3	0.945943
																																													43.4	0.940969
																																													43.5	0.90749
																																													43.6	0.956571
																																													43.7	0.937753
																																													43.8	0.900385
																																													43.9	0.953971
																																													44	0.932326
																																													44.1	0.909774
																																													44.2	0.935072
																																													44.3	0.938474
																																													44.4	0.908616
																																													44.5	0.934262
																																													44.6	0.958799
																																													44.7	0.90024
																																													44.8	0.946834
																																													44.9	0.944566
																																													45	0.90864
																																													45.1	0.950107
																																													45.2	0.939365
																																													45.3	0.903844
																																													45.4	0.944849
																																													45.5	0.937178
																																													45.6	0.912836
																																													45.7	0.936619
																																													45.8	0.932626
																																													45.9	0.910495
																																													46	0.942209
																																													46.1	0.959657
																																													46.2	0.905797
																																													46.3	0.929839
																																													46.4	0.950123
																																													46.5	0.897437
																																													46.6	0.940759
																																													46.7	0.934869
																																													46.8	0.90015
																																													46.9	0.946729
																																													47	0.941949
																																													47.1	0.899405
																																													47.2	0.936562
																																													47.3	0.94604
																																													47.4	0.915436
																																													47.5	0.940759
																																													47.6	0.946518
																																													47.7	0.899535
																																													47.8	0.933889
																																													47.9	0.934683
																																													48	0.897655
																																													48.1	0.929799
																																													48.2	0.930001
																																													48.3	0.913565
																																													48.4	0.943156
																																													48.5	0.929134
																																													48.6	0.895946
																																													48.7	0.9431
																																													48.8	0.940151
																																													48.9	0.911872
																																													49	0.935842
																																													49.1	0.94199
																																													49.2	0.907522
																																													49.3	0.92783
																																													49.4	0.939236
																																													49.5	0.906801
																																													49.6	0.928648
																																													49.7	0.945165
																																													49.8	0.898676
																																													49.9	0.93359
																																													50	0.938458
																																													50.1	0.898044
																																													50.2	0.949993
																																													50.3	0.938199
																																													50.4	0.901519
																																													50.5	0.958296
																																													50.6	0.947636
																																													50.7	0.913484
																																													50.8	0.933363
																																													50.9	0.955882
																																													51	0.915363
																																													51.1	0.93606
																																													51.2	0.954432
																																													51.3	0.912431
																																													51.4	0.932366
																																													51.5	0.946299
																																													51.6	0.910349
																																													51.7	0.944161
																																													51.8	0.942006
																																													51.9	0.891823
																																													52	0.935931
																																													52.1	0.937283
																																													52.2	0.9112
																																													52.3	0.930098
																																													52.4	0.947174
																																													52.5	0.907708
																																													52.6	0.928964
																																													52.7	0.95798
																																													52.8	0.904962
																																													52.9	0.927052
																																													53	0.938701
																																													53.1	0.904962
																																													53.2	0.919454
																																													53.3	0.923966
																																													53.4	0.893103
																																													53.5	0.936319
																																													53.6	0.933906
																																													53.7	0.887214
																																													53.8	0.952407
																																													53.9	0.934764
																																													54	0.91427
																																													54.1	0.920661
																																													54.2	0.937413
																																													54.3	0.899778
																																													54.4	0.920661
																																													54.5	0.949045
																																													54.6	0.904492
																																													54.7	0.928818
																																													54.8	0.92924
																																													54.9	0.902135
																																													55	0.924055
																																													55.1	0.929628
																																													55.2	0.906906
																																													55.3	0.920135
																																													55.4	0.941876
																																													55.5	0.902492
																																													55.6	0.910511
																																													55.7	0.929539
																																													55.8	0.909458
																																													55.9	0.924614
																																													56	0.932998
																																													56.1	0.903528
																																													56.2	0.920864
																																													56.3	0.950107
																																													56.4	0.902078
																																													56.5	0.91832
																																													56.6	0.928737
																																													56.7	0.901301
																																													56.8	0.934683
																																													56.9	0.942079
																																													57	0.891548
																																													57.1	0.887343
																																													57.2	0.935501
																																													57.3	0.918709
																																													57.4	0.907838
																																													57.5	0.989929
																																													57.6	0.946158
																																													57.7	0.922435
																																													57.8	0.921666
																																													57.9	0.871167
																																													58	0.906355
																																													58.1	0.950204
																																													58.2	0.877582
																																													58.3	0.907805
																																													58.4	0.91043
																																													58.5	0.879867
																																													58.6	0.915201
																																													58.7	0.897291
																																													58.8	0.863568
																																													58.9	0.853929
																																													59	0.848874
																																													59.1	0.840514
																																													59.2	0.878619
																																													59.3	0.926186
																																													59.4	0.922824
																																													59.5	0.937016
																																													59.6	0.954238
																																													59.7	0.935121
																																													59.8	0.944258
																																													59.9	0.956247
																																													60	0.911467
																																													60.1	0.969791
																																													60.2	0.970228
																																													60.3	1.11634
																																													60.4	1.31718
																																													60.5	1.47271
																																													60.6	1.5564
																																													60.7	1.6605
																																													60.8	1.78439
																																													60.9	1.83749
																																													61	1.90801
																																													61.1	2.04051
																																													61.2	2.01721
																																													61.3	2.06111
																																													61.4	2.18786
																																													61.5	2.13493
																																													61.6	2.16586
																																													61.7	2.24014
																																													61.8	2.14059
																																													61.9	2.15185
																																													62	2.18856
																																													62.1	2.1088
																																													62.2	2.09645
																																													62.3	2.07712
																																													62.4	2.0039
																																													62.5	1.95467
																																													62.6	1.9859
																																													62.7	1.91218
																																													62.8	1.84249
																																													62.9	1.88397
																																													63	1.79173
																																													63.1	1.76072
																																													63.2	1.80717
																																													63.3	1.72029
																																													63.4	1.69674
																																													63.5	1.71815
																																													63.6	1.63895
																																													63.7	1.64523
																																													63.8	1.65965
																																													63.9	1.5964
																																													64	1.57877
																																													64.1	1.5878
																																													64.2	1.56707
																																													64.3	1.50512
																																													64.4	1.54953
																																													64.5	1.49241
																																													64.6	1.47469
																																													64.7	1.51692
																																													64.8	1.44043
																																													64.9	1.42639
																																													65	1.45099
																																													65.1	1.39861
																																													65.2	1.38691
																																													65.3	1.41243
																																													65.4	1.35744
																																													65.5	1.35471
																																													65.6	1.37236
																																													65.7	1.32552
																																													65.8	1.29739
																																													65.9	1.32368
																																													66	1.29056
																																													66.1	1.25893
																																													66.2	1.29336
																																													66.3	1.26382
																																													66.4	1.23619
																																													66.5	1.27885
																																													66.6	1.22472
																																													66.7	1.19346
																																													66.8	1.25105
																																													66.9	1.2118
																																													67	1.19538
																																													67.1	1.21391
																																													67.2	1.19013
																																													67.3	1.16944
																																													67.4	1.20063
																																													67.5	1.17798
																																													67.6	1.14086
																																													67.7	1.184
																																													67.8	1.17683
																																													67.9	1.13103
																																													68	1.1848
																																													68.1	1.14695
																																													68.2	1.11853
																																													68.3	1.1767
																																													68.4	1.13725
																																													68.5	1.11437
																																													68.6	1.14976
																																													68.7	1.11801
																																													68.8	1.10458
																																													68.9	1.11857
																																													69	1.11134
																																													69.1	1.09603
																																													69.2	1.1146
																																													69.3	1.11942
																																													69.4	1.06411
																																													69.5	1.11674
																																													69.6	1.10353
																																													69.7	1.0658
																																													69.8	1.10279
																																													69.9	1.07977
																																													70	1.06465
																																													70.1	1.10567
																																													70.2	1.06628
																																													70.3	1.05895
																																													70.4	1.08893
																																													70.5	1.0723
																																													70.6	1.0454
																																													70.7	1.06887
																																													70.8	1.05915
																																													70.9	1.03065
																																													71	1.07481
																																													71.1	1.06524
																																													71.2	1.02699
																																													71.3	1.08825
																																													71.4	1.05441
																																													71.5	1.01961
																																													71.6	1.06415
																																													71.7	1.04049
																																													71.8	1.03575
																																													71.9	1.07009
																																													72	1.05698
																																													72.1	1.03215
																																													72.2	1.06673
																																													72.3	1.04867
																																													72.4	1.02952
																																													72.5	1.05863
																																													72.6	1.04308
																																													72.7	1.02169
																																													72.8	1.0477
																																													72.9	1.0343
																																													73	1.00856
																																													73.1	1.04391
																																													73.2	1.03178
																																													73.3	0.995535
																																													73.4	1.05375
																																													73.5	1.03858
																																													73.6	1.00776
																																													73.7	1.05948
																																													73.8	1.04369
																																													73.9	1.01391
																																													74	1.04232
																																													74.1	1.03832
																																													74.2	1.00068
																																													74.3	1.03098
																																													74.4	1.02496
																																													74.5	0.980395
																																													74.6	1.03396
																																													74.7	1.03323
																																													74.8	0.983497
																																													74.9	1.0352
																																													75	1.00202
																																													75.1	0.976288
																																													75.2	1.03236
																																													75.3	1.00796
																																													75.4	0.983384
																																													75.5	1.00974
																																													75.6	0.997649
																																													75.7	0.973056
																																													75.8	1.00315
																																													75.9	1.01019
																																													76	0.973606
																																													76.1	1.02013
																																													76.2	1.01166
																																													76.3	0.973687
																																													76.4	1.00398
																																													76.5	0.998783
																																													76.6	0.970544
																																													76.7	1.01766
																																													76.8	0.991071
																																													76.9	0.965878
																																													77	1.01036
																																													77.1	0.989864
																																													77.2	0.961885
																																													77.3	0.993914
																																													77.4	1.01114
																																													77.5	0.966121
																																													77.6	1.00183
																																													77.7	1.00086
																																													77.8	0.956717
																																													77.9	0.988884
																																													78	1.00993
																																													78.1	0.958742
																																													78.2	1.00427
																																													78.3	0.986057
																																													78.4	0.962314
																																													78.5	1.0122
																																													78.6	0.989905
																																													78.7	0.973776
																																													78.8	1.01195
																																													78.9	0.99986
																																													79	0.964396
																																													79.1	0.988989
																																													79.2	0.990496
																																													79.3	0.955639
																																													79.4	0.987061
																																													79.5	0.998507
																																													79.6	0.942622
																																													79.7	0.996328
																																													79.8	0.989532
																																													79.9	0.951702
																																													80	0.997171
																																													80.1	0.990593
																																													80.2	0.953784
																																													80.3	0.990723
																																													80.4	0.989046
																																													80.5	0.968163
																																													80.6	0.988357
																																													80.7	0.981205
																																													80.8	0.955809
																																													80.9	0.961585
																																													81	0.983287
																																													81.1	0.943885
																																													81.2	0.987839
																																													81.3	0.98647
																																													81.4	0.958985
																																													81.5	1.01762
																																													81.6	0.992707
																																													81.7	0.949216
																																													81.8	0.994603
																																													81.9	0.985093
																																													82	0.964193
																																													82.1	0.986802
																																													82.2	0.980873
																																													82.3	0.962403
																																													82.4	0.99133
																																													82.5	0.993599
																																													82.6	0.952132
																																													82.7	0.987969
																																													82.8	0.988309
																																													82.9	0.950366
																																													83	0.977009
																																													83.1	0.98933
																																													83.2	0.955032
																																													83.3	1.00018
																																													83.4	0.997487
																																													83.5	0.947361
																																													83.6	0.983546
																																													83.7	0.967256
																																													83.8	0.956328
																																													83.9	0.983627
																																													84	0.986689
																																													84.1	0.948859
																																													84.2	0.985741
																																													84.3	0.985295
																																													84.4	0.965506
																																													84.5	0.999358
																																													84.6	0.971695
																																													84.7	0.937494
																																													84.8	0.988066
																																													84.9	0.981472
																																													85	0.939309
																																													85.1	1.00196
																																													85.2	0.984202
																																													85.3	0.953007
																																													85.4	0.975688
																																													85.5	0.992189
																																													85.6	0.965806
																																													85.7	0.98327
																																													85.8	0.999301
																																													85.9	0.951225
																																													86	0.97342
																																													86.1	1.01764
																																													86.2	0.950277
																																													86.3	1.0049
																																													86.4	1.00362
																																													86.5	0.952764
																																													86.6	0.986073
																																													86.7	1.00484
																																													86.8	0.968778
																																													86.9	0.987693
																																													87	0.991055
																																													87.1	0.969985
																																													87.2	0.988657
																																													87.3	0.99163
																																													87.4	0.95555
																																													87.5	0.981002
																																													87.6	1.01127
																																													87.7	0.960289
																																													87.8	0.987118
																																													87.9	1.00547
																																													88	0.950965
																																													88.1	0.981561
																																													88.2	1.01127
																																													88.3	0.936376
																																													88.4	0.986916
																																													88.5	1.00038
																																													88.6	0.958693
																																													88.7	0.99035
																																													88.8	0.992691
																																													88.9	0.978345
																																													89	0.996094
																																													89.1	1.00484
																																													89.2	0.973736
																																													89.3	0.991857
																																													89.4	1.01737
																																													89.5	0.968276
																																													89.6	0.981731
																																													89.7	1.01276
																																													89.8	0.971379
																																													89.9	0.989978
																																													90	0.997446
																																													90.1	0.970318
																																													90.2	0.993509
																																													90.3	0.999139
																																													90.4	0.990682
																																													90.5	0.999569
																																													90.6	1.00312
																																													90.7	0.977365
																																													90.8	0.990164
																																													90.9	1.00897
																																													91	0.970318
																																													91.1	0.995462
																																													91.2	1.01149
																																													91.3	0.964671
																																													91.4	0.990018
																																													91.5	1.02052
																																													91.6	0.982566
																																													91.7	0.998467
																																													91.8	1.00464
																																													91.9	0.985036
																																													92	1.00285
																																													92.1	1.00302
																																													92.2	1.0023
																																													92.3	1.00447
																																													92.4	1.01952
																																													92.5	0.988082
																																													92.6	1.01006
																																													92.7	1.01656
																																													92.8	0.988754
																																													92.9	0.999196
																																													93	1.02846
																																													93.1	0.994174
																																													93.2	1.02894
																																													93.3	1.03449
																																													93.4	1.01053
																																													93.5	1.04552
																																													93.6	1.0668
																																													93.7	1.05082
																																													93.8	1.07771
																																													93.9	1.11011
																																													94	1.09343
																																													94.1	1.11944
																																													94.2	1.18506
																																													94.3	1.16479
																																													94.4	1.23097
																																													94.5	1.33663
																																													94.6	1.35136
																																													94.7	1.44384
																																													94.8	1.55031
																																													94.9	1.55653
																																													95	1.67473
																																													95.1	1.74855
																																													95.2	1.75858
																																													95.3	1.79576
																																													95.4	1.83758
																																													95.5	1.84024
																																													95.6	1.81491
																																													95.7	1.85612
																																													95.8	1.81662
																																													95.9	1.78939
																																													96	1.8397
																																													96.1	1.73746
																																													96.2	1.71614
																																													96.3	1.72414
																																													96.4	1.62583
																																													96.5	1.59364
																																													96.6	1.58139
																																													96.7	1.46379
																																													96.8	1.39147
																																													96.9	1.34655
																																													97	1.24797
																																													97.1	1.17978
																																													97.2	1.14149
																																													97.3	1.09378
																																													97.4	1.03157
																																													97.5	1.05521
																																													97.6	1.00871
																																													97.7	1.00982
																																													97.8	1.02461
																																													97.9	0.985684
																																													98	0.973242
																																													98.1	0.991541
																																													98.2	0.949491
																																													98.3	0.97342
																																													98.4	0.981634
																																													98.5	0.959374
																																													98.6	0.943699
																																													98.7	0.972569
																																													98.8	0.963764
																																													98.9	0.955364
																																													99	0.996012
																																													99.1	0.973687
																																													99.2	0.944404
																																													99.3	1.00501
																																													99.4	0.97355
																																													99.5	0.962614
																																													99.6	0.994806
																																													99.7	0.975129
																																													99.8	0.965506
																																													99.9	1.00194
																																													100	0.969985
																																													100.1	0.955996
																																													100.2	0.990464
																																													100.3	0.980468
																																													100.4	0.966049
																																													100.5	0.988957
																																													100.6	0.995697
																																													100.7	0.959528
																																													100.8	0.996774
																																													100.9	0.972254
																																													101	0.957948
																																													101.1	1.00622
																																													101.2	0.970601
																																													101.3	0.956587
																																													101.4	1.00016
																																													101.5	0.970747
																																													101.6	0.980111
																																													101.7	0.995162
																																													101.8	0.966883
																																													101.9	0.970504
																																													102	0.990464
																																													102.1	0.97892
																																													102.2	0.971265
																																													102.3	0.996596
																																													102.4	1.00282
																																													102.5	0.964874
																																													102.6	1.04018
																																													102.7	1.01995
																																													102.8	0.995194
																																													102.9	1.03696
																																													103	1.00724
																																													103.1	0.9973
																																													103.2	1.04473
																																													103.3	1.0268
																																													103.4	1.01508
																																													103.5	1.03814
																																													103.6	1.0317
																																													103.7	1.01385
																																													103.8	1.03624
																																													103.9	1.0555
																																													104	1.02277
																																													104.1	1.05503
																																													104.2	1.0664
																																													104.3	1.04267
																																													104.4	1.08167
																																													104.5	1.09027
																																													104.6	1.09201
																																													104.7	1.16191
																																													104.8	1.149
																																													104.9	1.1657
																																													105	1.25739
																																													105.1	1.3274
																																													105.2	1.37615
																																													105.3	1.52259
																																													105.4	1.58867
																																													105.5	1.60943
																																													105.6	1.72364
																																													105.7	1.79043
																																													105.8	1.75801
																																													105.9	1.85683
																																													106	1.87647
																																													106.1	1.81735
																																													106.2	1.92316
																																													106.3	1.88351
																																													106.4	1.8083
																																													106.5	1.87735
																																													106.6	1.84515
																																													106.7	1.7647
																																													106.8	1.84022
																																													106.9	1.78617
																																													107	1.72447
																																													107.1	1.74749
																																													107.2	1.7396
																																													107.3	1.60634
																																													107.4	1.64748
																																													107.5	1.60077
																																													107.6	1.50507
																																													107.7	1.49249
																																													107.8	1.42906
																																													107.9	1.33421
																																													108	1.33241
																																													108.1	1.25449
																																													108.2	1.15732
																																													108.3	1.15734
																																													108.4	1.10446
																																													108.5	1.04817
																																													108.6	1.05777
																																													108.7	1.03579
																																													108.8	0.984129
																																													108.9	1.00638
																																													109	1.01119
																																													109.1	0.945165
																																													109.2	0.980783
																																													109.3	0.974206
																																													109.4	0.928365
																																													109.5	0.975129
																																													109.6	0.959228
																																													109.7	0.921269
																																													109.8	0.966478
																																													109.9	0.958507
																																													110	0.94327
																																													110.1	0.953614
																																													110.2	0.968106
																																													110.3	0.931751
																																													110.4	0.956538
																																													110.5	0.966397
																																													110.6	0.931208
																																													110.7	0.970504
																																													110.8	0.963651
																																													110.9	0.925821
																																													111	0.962298
																																													111.1	0.968835
																																													111.2	0.930892
																																													111.3	0.96958
																																													111.4	0.968333
																																													111.5	0.946
																																													111.6	0.974092
																																													111.7	0.97662
																																													111.8	0.942233
																																													111.9	0.976579
																																													112	0.988698
																																													112.1	0.935023
																																													112.2	0.972659
																																													112.3	0.992189
																																													112.4	0.929839
																																													112.5	0.973072
																																													112.6	0.970974
																																													112.7	0.930042
																																													112.8	0.9947
																																													112.9	0.984664
																																													113	0.968317
																																													113.1	1.00789
																																													113.2	1.00872
																																													113.3	0.959827
																																													113.4	0.993137
																																													113.5	0.994384
																																													113.6	0.963521
																																													113.7	0.994344
																																													113.8	1.01162
																																													113.9	0.953023
																																													114	1.00909
																																													114.1	1.00914
																																													114.2	0.968819
																																													114.3	1.02803
																																													114.4	1.02308
																																													114.5	0.964987
																																													114.6	1.0208
																																													114.7	1.01837
																																													114.8	0.986648
																																													114.9	1.02229
																																													115	1.03239
																																													115.1	1.00105
																																													115.2	1.0315
																																													115.3	1.05469
																																													115.4	1.01324
																																													115.5	1.06632
																																													115.6	1.09651
																																													115.7	1.06381
																																													115.8	1.11635
																																													115.9	1.15316
																																													116	1.12213
																																													116.1	1.21286
																																													116.2	1.26515
																																													116.3	1.2764
																																													116.4	1.37916
																																													116.5	1.42431
																																													116.6	1.47386
																																													116.7	1.56317
																																													116.8	1.62827
																																													116.9	1.62086
																																													117	1.67588
																																													117.1	1.73584
																																													117.2	1.68304
																																													117.3	1.75825
																																													117.4	1.78686
																																													117.5	1.69948
																																													117.6	1.7779
																																													117.7	1.76131
																																													117.8	1.68131
																																													117.9	1.74002
																																													118	1.73467
																																													118.1	1.67327
																																													118.2	1.71452
																																													118.3	1.68006
																																													118.4	1.61259
																																													118.5	1.63289
																																													118.6	1.61737
																																													118.7	1.5351
																																													118.8	1.54139
																																													118.9	1.52513
																																													119	1.42923
																																													119.1	1.44789
																																													119.2	1.4014
																																													119.3	1.32981
																																													119.4	1.33434
																																													119.5	1.27317
																																													119.6	1.20628
																																													119.7	1.19653
																																													119.8	1.17333
																																													119.9	1.08134
																																													120	1.06769
																																													120.1	1.07353
																																													120.2	1.00415
																																													120.3	1.00824
																																													120.4	1.01053
																																													120.5	0.950293
																																													120.6	0.982509
																																													120.7	0.989775
																																													120.8	0.938361
																																													120.9	0.969135
																																													121	0.980468
																																													121.1	0.939479
																																													121.2	0.973104
																																													121.3	0.963149
																																													121.4	0.933646
																																													121.5	0.96114
																																													121.6	0.97376
																																													121.7	0.929596
																																													121.8	0.940208
																																													121.9	0.972108
																																													122	0.940256
																																													122.1	0.962614
																																													122.2	0.958742
																																													122.3	0.923294
																																													122.4	0.949475
																																													122.5	0.96549
																																													122.6	0.910438
																																													122.7	0.951986
																																													122.8	0.958523
																																													122.9	0.936076
																																													123	0.955088
																																													123.1	0.954473
																																													123.2	0.942897
																																													123.3	0.946591
																																													123.4	0.962533
																																													123.5	0.931022
																																													123.6	0.946129
																																													123.7	0.97329
																																													123.8	0.948568
																																													123.9	0.949418
																																													124	0.975113
																																													124.1	0.936157
																																													124.2	0.952747
																																													124.3	0.986073
																																													124.4	0.934894
																																													124.5	0.959374
																																													124.6	0.975129
																																													124.7	0.945198
																																													124.8	0.968017
																																													124.9	0.964542
																																													125	0.958118
																																													125.1	0.952877
																																													125.2	0.967944
																																													125.3	0.943197
																																													125.4	0.954918
																																													125.5	0.995567
																																													125.6	0.939754
																																													125.7	0.961682
																																													125.8	0.991614
																																													125.9	0.963853
																																													126	0.981577
																																													126.1	1.01277
																																													126.2	0.967183
																																													126.3	0.99854
																																													126.4	1.00724
																																													126.5	0.986284
																																													126.6	1.01385
																																													126.7	1.04025
																																													126.8	1.03276
																																													126.9	1.05511
																																													127	1.10119
																																													127.1	1.09248
																																													127.2	1.12395
																																													127.3	1.19987
																																													127.4	1.20726
																																													127.5	1.2656
																																													127.6	1.35532
																																													127.7	1.3804
																																													127.8	1.45258
																																													127.9	1.53421
																																													128	1.54617
																																													128.1	1.57244
																																													128.2	1.62626
																																													128.3	1.61263
																																													128.4	1.61694
																																													128.5	1.67243
																																													128.6	1.64352
																																													128.7	1.65396
																																													128.8	1.71212
																																													128.9	1.64835
																																													129	1.63294
																																													129.1	1.682
																																													129.2	1.59975
																																													129.3	1.608
																																													129.4	1.61831
																																													129.5	1.56957
																																													129.6	1.54106
																																													129.7	1.55391
																																													129.8	1.52612
																																													129.9	1.48367
																																													130	1.49165
																																													130.1	1.42568
																																													130.2	1.38999
																																													130.3	1.4011
																																													130.4	1.32033
																																													130.5	1.27084
																																													130.6	1.28836
																																													130.7	1.17746
																																													130.8	1.15019
																																													130.9	1.15132
																																													131	1.08453
																																													131.1	1.06058
																																													131.2	1.05366
																																													131.3	1.02288
																																													131.4	0.971549
																																													131.5	0.981966
																																													131.6	0.96813
																																													131.7	0.938531
																																													131.8	0.949402
																																													131.9	0.94007
																																													132	0.919843
																																													132.1	0.957073
																																													132.2	0.924914
																																													132.3	0.917129
																																													132.4	0.94992
																																													132.5	0.909199
																																													132.6	0.90267
																																													132.7	0.929653
																																													132.8	0.910236
																																													132.9	0.914715
																																													133	0.914432
																																													133.1	0.929296
																																													133.2	0.903285
																																													133.3	0.921884
																																													133.4	0.922014
																																													133.5	0.900944
																																													133.6	0.935339
																																													133.7	0.918077
																																													133.8	0.903974
																																													133.9	0.952245
																																													134	0.912504
																																													134.1	0.910738
																																													134.2	0.936392
																																													134.3	0.923521
																																													134.4	0.906355
																																													134.5	0.9431
																																													134.6	0.911572
																																													134.7	0.908672
																																													134.8	0.93747
																																													134.9	0.929896
																																													135	0.897412
																																													135.1	0.937024
																																													135.2	0.93606
																																													135.3	0.902492
																																													135.4	0.958037
																																													135.5	0.923521
																																													135.6	0.922905
																																													135.7	0.96796
																																													135.8	0.947134
																																													135.9	0.932253
																																													136	0.969613
																																													136.1	0.937786
																																													136.2	0.947466
																																													136.3	0.978961
																																													136.4	0.970301
																																													136.5	0.96135
																																													136.6	1.00969
																																													136.7	1.00585
																																													136.8	0.986486
																																													136.9	1.02797
																																													137	1.02294
																																													137.1	1.0101
																																													137.2	1.08757
																																													137.3	1.09722
																																													137.4	1.11042
																																													137.5	1.19918
																																													137.6	1.20476
																																													137.7	1.24717
																																													137.8	1.33919
																																													137.9	1.36147
																																													138	1.39646
																																													138.1	1.45369
																																													138.2	1.47898
																																													138.3	1.47005
																																													138.4	1.53643
																																													138.5	1.55042
																																													138.6	1.52082
																																													138.7	1.58316
																																													138.8	1.57165
																																													138.9	1.5311
																																													139	1.60061
																																													139.1	1.5834
																																													139.2	1.53175
																																													139.3	1.59001
																																													139.4	1.56233
																																													139.5	1.52079
																																													139.6	1.54858
																																													139.7	1.51826
																																													139.8	1.4853
																																													139.9	1.49175
																																													140	1.49881
																																													140.1	1.40875
																																													140.2	1.44249
																																													140.3	1.42561
																																													140.4	1.32624
																																													140.5	1.35983
																																													140.6	1.3405
																																													140.7	1.27078
																																													140.8	1.30491
																																													140.9	1.2507
																																													141	1.2057
																																													141.1	1.21323
																																													141.2	1.18092
																																													141.3	1.10571
																																													141.4	1.11486
																																													141.5	1.07818
																																													141.6	1.01859
																																													141.7	1.04036
																																													141.8	1.0148
																																													141.9	0.943626
																																													142	0.981918
																																													142.1	0.956668
																																													142.2	0.912115
																																													142.3	0.962403
																																													142.4	0.926623
																																													142.5	0.88062
																																													142.6	0.926178
																																													142.7	0.91124
																																													142.8	0.886363
																																													142.9	0.907805
																																													143	0.896133
																																													143.1	0.85955
																																													143.2	0.902807
																																													143.3	0.905408
																																													143.4	0.859964
																																													143.5	0.897267
																																													143.6	0.90817
																																													143.7	0.857566
																																													143.8	0.899737
																																													143.9	0.898287
																																													144	0.851077
																																													144.1	0.901447
																																													144.2	0.901706
																																													144.3	0.863285
																																													144.4	0.905999
																																													144.5	0.884152
																																													144.6	0.872374
																																													144.7	0.903861
																																													144.8	0.898644
																																													144.9	0.862062
																																													145	0.913743
																																													145.1	0.910138
																																													145.2	0.868712
																																													145.3	0.900069
																																													145.4	0.892398
																																													145.5	0.856075
																																													145.6	0.90011
																																													145.7	0.898676
																																													145.8	0.861503
																																													145.9	0.891766
																																													146	0.898401
																																													146.1	0.872147
																																													146.2	0.902897
																																													146.3	0.900053
																																													146.4	0.869101
																																													146.5	0.895314
																																													146.6	0.907538
																																													146.7	0.881681
																																													146.8	0.906647
																																													146.9	0.908729
																																													147	0.86501
																																													147.1	0.90604
																																													147.2	0.922573
																																													147.3	0.876238
																																													147.4	0.9225
																																													147.5	0.917016
																																													147.6	0.897493
																																													147.7	0.94186
																																													147.8	0.940021
																																													147.9	0.930001
																																													148	0.955477
																																													148.1	0.987912
																																													148.2	0.975745
																																													148.3	1.01911
																																													148.4	1.06489
																																													148.5	1.04509
																																													148.6	1.14446
																																													148.7	1.18233
																																													148.8	1.16817
																																													148.9	1.25579
																																													149	1.30421
																																													149.1	1.28022
																																													149.2	1.36164
																																													149.3	1.38499
																																													149.4	1.36818
																																													149.5	1.40519
																																													149.6	1.42571
																																													149.7	1.399
																																													149.8	1.43092
																																													149.9	1.46362
																																													150	1.41117
																																													150.1	1.45409
																																													150.2	1.4848
																																													150.3	1.40608
																																													150.4	1.46243
																																													150.5	1.46511
																																													150.6	1.38813
																																													150.7	1.45749
																																													150.8	1.43393
																																													150.9	1.37635
																																													151	1.40286
																																													151.1	1.40154
																																													151.2	1.33784
																																													151.3	1.34289
																																													151.4	1.31759
																																													151.5	1.25376
																																													151.6	1.25586
																																													151.7	1.23251
																																													151.8	1.12724
																																													151.9	1.12049
																																													152	1.09541
																																													152.1	1.00943
																																													152.2	1.0166
																																													152.3	0.990609
																																													152.4	0.914513
																																													152.5	0.943942
																																													152.6	0.93491
																																													152.7	0.883633
																																													152.8	0.898158
																																													152.9	0.908583
																																													153	0.873799
																																													153.1	0.886712
																																													153.2	0.898028
																																													153.3	0.860012
																																													153.4	0.872001
																																													153.5	0.900183
																																													153.6	0.857396
																																													153.7	0.885529
																																													153.8	0.8848
																																													153.9	0.851952
																																													154	0.883018
																																													154.1	0.89047
																																													154.2	0.842815
																																													154.3	0.871531
																																													154.4	0.86245
																																													154.5	0.863787
																																													154.6	0.877704
																																													154.7	0.888218
																																													154.8	0.867505
																																													154.9	0.86791
																																													155	0.886971
																																													155.1	0.847886
																																													155.2	0.875193
																																													155.3	0.893702
																																													155.4	0.847084
																																													155.5	0.878076
																																													155.6	0.902953
																																													155.7	0.862596
																																													155.8	0.881657
																																													155.9	0.896894
																																													156	0.866744
																																													156.1	0.878951
																																													156.2	0.886323
																																													156.3	0.864662
																																													156.4	0.877647
																																													156.5	0.889814
																																													156.6	0.879786
																																													156.7	0.89431
																																													156.8	0.910195
																																													156.9	0.881138
																																													157	0.902224
																																													157.1	0.91973
																																													157.2	0.886898
																																													157.3	0.917073
																																													157.4	0.926121
																																													157.5	0.899421
																																													157.6	0.913225
																																													157.7	0.916352
																																													157.8	0.896335
																																													157.9	0.917016
																																													158	0.941577
																																													158.1	0.909693
																																													158.2	0.923966
																																													158.3	0.939462
																																													158.4	0.909474
																																													158.5	0.924582
																																													158.6	0.959487
																																													158.7	0.923294
																																													158.8	0.949702
																																													158.9	0.98063
																																													159	0.952002
																																													159.1	0.982881
																																													159.2	1.03414
																																													159.3	1.00536
																																													159.4	1.0491
																																													159.5	1.10166
																																													159.6	1.11077
																																													159.7	1.12964
																																													159.8	1.20621
																																													159.9	1.21573
																																													160	1.23498
																																													160.1	1.29276
																																													160.2	1.27547
																																													160.3	1.2895
																																													160.4	1.34932
																																													160.5	1.30902
																																													160.6	1.34263
																																													160.7	1.35005
																																													160.8	1.32089
																																													160.9	1.33888
																																													161	1.38726
																																													161.1	1.34085
																																													161.2	1.34681
																																													161.3	1.36426
																																													161.4	1.35015
																																													161.5	1.31818
																																													161.6	1.38159
																																													161.7	1.31749
																																													161.8	1.32468
																																													161.9	1.37138
																																													162	1.31809
																																													162.1	1.3127
																																													162.2	1.3527
																																													162.3	1.28921
																																													162.4	1.29566
																																													162.5	1.30728
																																													162.6	1.21649
																																													162.7	1.21688
																																													162.8	1.2209
																																													162.9	1.16744
																																													163	1.11925
																																													163.1	1.13807
																																													163.2	1.08046
																																													163.3	1.01281
																																													163.4	1.02641
																																													163.5	0.973347
																																													163.6	0.943326
																																													163.7	0.962387
																																													163.8	0.920548
																																													163.9	0.914586
																																													164	0.914456
																																													164.1	0.892325
																																													164.2	0.897696
																																													164.3	0.899365
																																													164.4	0.885262
																																													164.5	0.890211
																																													164.6	0.898385
																																													164.7	0.886995
																																													164.8	0.88335
																																													164.9	0.905327
																																													165	0.886104
																																													165.1	0.860644
																																													165.2	0.914472
																																													165.3	0.884759
																																													165.4	0.865067
																																													165.5	0.903731
																																													165.6	0.863641
																																													165.7	0.876294
																																													165.8	0.907579
																																													165.9	0.883131
																																													166	0.8822
																																													166.1	0.899608
																																													166.2	0.889182
																																													166.3	0.868615
																																													166.4	0.895096
																																													166.5	0.905327
																																													166.6	0.866962
																																													166.7	0.916813
																																													166.8	0.886234
																																													166.9	0.856691
																																													167	0.906777
																																													167.1	0.883577
																																													167.2	0.88638
																																													167.3	0.911645
																																													167.4	0.892155
																																													167.5	0.879211
																																													167.6	0.917129
																																													167.7	0.901301
																																													167.8	0.881924
																																													167.9	0.916125
																																													168	0.924598
																																													168.1	0.88493
																																													168.2	0.932974
																																													168.3	0.909328
																																													168.4	0.87917
																																													168.5	0.931921
																																													168.6	0.913006
																																													168.7	0.90416
																																													168.8	0.95154
																																													168.9	0.929037
																																													169	0.91657
																																													169.1	0.954773
																																													169.2	0.948065
																																													169.3	0.942362
																																													169.4	0.979131
																																													169.5	0.985814
																																													169.6	0.982452
																																													169.7	1.02158
																																													169.8	1.05382
																																													169.9	1.01829
																																													170	1.09159
																																													170.1	1.1064
																																													170.2	1.07976
																																													170.3	1.16102
																																													170.4	1.15661
																																													170.5	1.14642
																																													170.6	1.2099
																																													170.7	1.18502
																																													170.8	1.19601
																																													170.9	1.23301
																																													171	1.23535
																																													171.1	1.21551
																																													171.2	1.24604
																																													171.3	1.25137
																																													171.4	1.20502
																																													171.5	1.24273
																																													171.6	1.22298
																																													171.7	1.18638
																																													171.8	1.242
																																													171.9	1.21252
																																													172	1.16966
																																													172.1	1.21965
																																													172.2	1.19114
																																													172.3	1.13646
																																													172.4	1.18382
																																													172.5	1.17675
																																													172.6	1.13729
																																													172.7	1.15255
																																													172.8	1.14475
																																													172.9	1.10645
																																													173	1.15576
																																													173.1	1.14821
																																													173.2	1.08871
																																													173.3	1.13649
																																													173.4	1.14638
																																													173.5	1.07964
																																													173.6	1.14775
																																													173.7	1.11422
																																													173.8	1.07712
																																													173.9	1.13385
																																													174	1.10725
																																													174.1	1.07801
																																													174.2	1.10062
																																													174.3	1.07433
																																													174.4	1.03141
																																													174.5	1.04286
																																													174.6	1.03886
																																													174.7	0.966121
																																													174.8	1.02123
																																													174.9	0.99999
																																													175	0.939851
																																													175.1	0.984939
																																													175.2	0.965101
																																													175.3	0.92941
																																													175.4	0.960791
																																													175.5	0.934392
																																													175.6	0.930187
																																													175.7	0.940111
																																													175.8	0.937883
																																													175.9	0.896708
																																													176	0.9306
																																													176.1	0.943472
																																													176.2	0.917891
																																													176.3	0.928964
																																													176.4	0.948065
																																													176.5	0.887732
																																													176.6	0.953566
																																													176.7	0.939535
																																													176.8	0.896748
																																													176.9	0.93606
																																													177	0.931475
																																													177.1	0.899794
																																													177.2	0.940038
																																													177.3	0.919211
																																													177.4	0.905221
																																													177.5	0.943958
																																													177.6	0.944809
																																													177.7	0.913192
																																													177.8	0.94749
																																													177.9	0.962144
																																													178	0.901131
																																													178.1	0.950366
																																													178.2	0.965417
																																													178.3	0.91235
																																													178.4	0.969985
																																													178.5	0.962185
																																													178.6	0.917688
																																													178.7	0.967944
																																													178.8	0.970601
																																													178.9	0.93589
																																													179	0.987653
																																													179.1	0.985757
																																													179.2	0.95325
																																													179.3	0.999957
																																													179.4	1.01968
																																													179.5	0.982865
																																													179.6	1.03193
																																													179.7	1.0825
																																													179.8	1.0404
																																													179.9	1.09969
																																													180	1.13718
[truncated: 6 more columns]

## Sheet: Fig. 7
Fig. 7
Fig. 7. E - relative width						Fig. 7.H									Fig. 7.J
Time	Sample 1	Sample 2	Sample 3				Day 6 - 2D - Sample 1	Day 6 - 2D - Sample 2	Day 6 - 2D - Sample 3	Day 6 - 3D - Sample 1	Day 6 - 3D - Sample 2	Day 6 - 3D - Sample 3				Day 6 - 2D - Sample 1	Day 6 - 2D - Sample 2	Day 6 - 2D - Sample 3	Day 6 - 3D - Sample 1	Day 6 - 3D - Sample 2	Day 6 - 3D - Sample 3	Day 6 - 3D - Sample 4
0	100	100	100			Total cells counted	1560	1418	1250	418	447	467			Total cells counted	1044	1244	1269	363	1208	534	367
1	99.5213	96.2071	98.8327			Pax 7 positive cells	200	183	129	50	52	59			Myogenin positive cells	490	576	618	234	910	390	301
2	97.1157	91.5122	96.3022			% Pax 7 positive cells	12.8205	12.9055	10.32	11.9617	11.6331	12.6338			% Myogenin positive cells	46.9349	46.3023	48.6998	64.4628	75.3311	73.0337	82.0163
3	96.2827	88.7288	94.8344
4	95.8782	85.7659	93.5884
5	95.5981	82.8029	92.4516
6	94.6135	82.4018	90.2844
7	93.5118	82.5571	87.9509
8	92.4178	82.1907	87.9303
9	91.6243	81.9347	86.893
10	90.9601	80.5027	85.8575
11	90.6517	79.7247	84.9122
12	89.9505	79.5614	85.1121
13	88.7451	78.4657	84.5414
14	87.9306	77.807	83.2987
15	86.778	76.7138	82.5704
16	87.6313	75.6471	81.7715
17	87.0585	74.7825	80.1885
18	86.5244	74.055	79.1748
19	85.2517	74.0045	77.5569
20	85.4069	72.8525	76.2209
21	84.7173	71.3779	75.3042
22	83.6917	70.2506	74.3076
23	83.8023	69.7022	71.1669
24	82.7751	68.7656	71.5458
25	82.8104	67.8362	70.5122
26	82.4844	66.8599	69.3765
27	81.3861	65.9389	68.3654
28	81.0549	65.3727	67.3211
29	79.9795	64.2661	66.3109
30	79.2269	63.2137	65.2639
31	77.7728	62.7516	64.4238
32	76.395	62.4592	63.3123
33	76.0183	61.6772	61.8892
34	75.719	60.8794	59.9343
35	74.2492	60.1502	58.2055
36	73.7122	59.3465	56.3549
37	73.4641	58.9826	55.2308
38	72.0761	57.7055	54.1297
39	71.8337	56.9393	53.0064
40	71.6607	56.1147	51.5577
41	70.8615	55.2728	50.4997
42	69.6841	54.7283	48.9862
43	68.9199	54.2426	47.5976
44	68.6934	53.4529	46.5826
45	68.7176	52.8162	45.8096
46	68.299	52.327	44.6466
47	68.06	51.1883	43.5609
48	67.491	50.7353	43.0413
49	67.5421	49.8332	42.29
50	66.9456	49.8444	41.4503
51	66.5527	49.0947	41.023
52	65.7606	48.464	40.4046
53	64.7474	48.2245	40.3514
54	64.7702	47.549	40.1196
55	64.3361	47.0316	40.0936
56	64.1675	46.5899	40.4047
57	63.6467	45.2736	40.3452																															62.9349	44.4231	40.4051
58	62.9349	44.4231	40.4051																															62.4629	43.9592	39.8295
59	62.4629	43.9592	39.8295																															61.8221	43.2825	39.3839
60	61.8221	43.2825	39.3839																															61.4532	42.3706	38.6916
61	61.4532	42.3706	38.6916																															60.7885	42.0782	38.2345
62	60.7885	42.0782	38.2345																															60.4299	41.5804	37.5483
63	60.4299	41.5804	37.5483																															59.8026	41.1509	36.6883
64	59.8026	41.1509	36.6883																															59.1663	40.2286	35.7458
65	59.1663	40.2286	35.7458																															58.7519	39.8735	34.8675
66	58.7519	39.8735	34.8675																															58.1101	39.8141	34.2848
67	58.1101	39.8141	34.2848																															58.8139	39.5349	33.7076
68	58.8139	39.5349	33.7076																															58.331	39.4288	32.6898
69	58.331	39.4288	32.6898																															57.4752	39.0575	32.1518
70	57.4752	39.0575	32.1518																															56.5413	38.5868	30.7622
71	56.5413	38.5868	30.7622																															55.4931	38.1856	29.5636
72	55.4931	38.1856	29.5636

## Sheet: Fig. 8
Fig. 8
Fig. 8.E Calcium Fluctuations/min																								Fig. 8.F Intensity Increase (%)											Fig. 8.G Contraction (%)
M-ihPSC 1						M-ihPSC 2						M-ihPSC 3												M-ihPSC 1			M-ihPSC 2			M-ihPSC 3					M-ihPSC 1			M-ihPSC 2			M-ihPSC 3
Day 0 - Without Ach	Day 0 - With Ach	Day 3- 0% - Without Ach	Day 3- 0% - With Ach	Day 3- 100% - Without Ach	Day 3- 100% - With Ach	M2 D0 bef	M2 D0 af	M2 D3 0% bef	M2 D3 0% af	M2 D3 100% bef	M2 D3 100%af	M3 D0 bef	M3 D0 af	M3 D3 0% bef	M3 D3 0% af	M3 D3 100% bef	M3 D3 100%af							Day 0	Day 3 - 0%	Day 3 - 100%	Day 0	Day 3 - 0%	Day 3 - 100%	Day 0	Day 3 - 0%	Day 3 - 100%			Day 0	Day 3 - 0%	Day 3 - 100%	Day 0	Day 3 - 0%	Day 3 - 100%	Day 0	Day 3 - 0%	Day 3 - 100%
1	3	13	33	3	7	3	4	17	17	5	7	1	7	21	30	9	16							45.4545	96.1538	209.302	55.102	196.429	362.5	60.9756	123.077	528.302			0	9.71039	16.1355	0	5.84416	20	0.223214	4.8048	23.6842
4	7	15	35	7	8	6	10	17	19	11	6	3	4	22	32	13	18							14.2857	92.8571	336	29.6296	131.707	321.583	62.5	189.899	421.698			0.362319	4.19907	11.2195	0.236407	7.44986	14.7727	0	13.2653	21.03
2.5	10	13	20	15	11	3	3	21	29	9	7	7	5	6	11	14	26							56.25	178.049	214.801	44.4444	225.455	304.211	44	148.837	485.484			0.15015	12.1581	13.6986	0.156495	12.4204	21.1494	0.138696	15.7543	19.7425
3	1	26	57	3	5	5	8	15	24	5	3	9	6	13	29	11	16							62.5	132.955	235.912	76.1905	131.222	388.235	93.75		548			0	5.32663	24.5552	0	11.6279	15.0391	0	7.18563
1	4	9	45	10	5	6	2	13	27	7	6	15	12	18	26	9	20							70	144.118		50			22.2222					0.165017	8.79121		0.265252			0.343643
1.5	8	14	14	4	12	3	1	7	21	10	3	9	3	17	26	17	22							82.3529			38.8889								0			0
3	5	13	20	10	11	1	2	17	22	11	5	10	5	13	20	14	16
2	1	12	25	36	9	1	1	13	16	13	7	9	11	10	19.5	9	17
1	7	17	22	11	18	1	1	16	19	1	1	7	12	19	16	14	15
3	14	9	28	10	18	1	1	14	20	9	5	1	4	16	28	13	15
3	6	9	29	10	14	3	5	8	22	6	6	5	6	17	21	15	20
1	10	16	21	3	16	2	2	13	15	10	8	8	6	18	24	8	9
3.5	8	13	22	6	12	3	5	3	11	20	1	3	10	16	22	14	22
2	4	15	25	11	19	4	1	9	14	2	5	4	3	18	27.5	13	18
3	1	14	22	3	1	1	5	1	13	12	7	9	3	16	28	2	20
7	11	23	20	14	9	2	5	10	11	9	9	5	5	14
1	6	15	17	12	8	2	1	8	23	8	5	15	4	16
2	6	22	18	10	1	5	6	4	9	13	8	3	14	20
1	1	15	16	9	1	4	1	9	14	15	7	2	5	13
3	9	18	21	1	2	1	3	2	15	17	4	6	12	22
6	8	8				5	2					8	5
2	4	11				7	6					6	2
2	5	13				2	2					5	5
9	4	13				8	4					1	1
3	4	16				2	5					11	4
11	1					2	2
2	3					5	1
1	10					2	3
10	5					1	3
9	10					1	4
1
5
3
17
8
5
16
2
5
1
8
3
4
5
5
3
11
4
6
7

## Sheet: Fig. 9
Fig. 9
Fig. 9.J Myogenin positive cell proportion (%)														Fig. 9.K Pax7 positive cell proportion (%)
Cell line	0%				50%				100%					Cell line	0%				50%				100%
MihPC 1	58.5	67.1	65.8	67.8	71.2	72.7	74.5	71.2	74.7	78.9	80.6	74.2		MihPC 1	10.3	12.4	10.8		19.8	17.1	23.4	21.9	20.3	20.7	23.2	22.6
MihPC 2	61.6162	63.7813	61.6883						71.3147	73.3766	71.5054			MihPC 2	13.3956	11.7925	14.3223						24.5014	23.4756	24.4648
MihPC 3	63.0372	59.7884	58.0328						69.279	65.2174	71.7949			MihPC 3	14.2857	13.4921	11.7486						24.43	22.4138	22.2222

## Sheet: Fig. S1
Fig. S1
Fig. S1.A				Fig. S1.B				Fig. S1.C
x (mm)	Magnetic field (T)			y (mm)	Magnetic field (T)			z (mm)	Magnetic field (T)
-55.3	0.131247			-44.5	0.125906			-18	0.308857
-55.0612	0.134143			-44.4775	0.1263			-17.5719	0.309065
-54.6412	0.139146			-43.2438	0.141974			-17.4029	0.309202
-53.5693	0.154094			-41.7731	0.160428			-17.2577	0.309335
-53.4619	0.155345			-41.5489	0.162889			-14.8821	0.310515
-53.3834	0.1562			-41.3321	0.165316			-13.612	0.311135
-51.2097	0.181966			-40.4061	0.176916			-13.2114	0.311255
-50.1448	0.195616			-39.6367	0.186452			-13.1663	0.311206
-49.5534	0.201701			-37.7371	0.207472			-12.7296	0.311306
-49.4382	0.202555			-36.0413	0.225315			-10.2296	0.31179
-48.5453	0.212601			-35.3395	0.231851			-10.0483	0.311798
-47.3921	0.224599			-34.778	0.237119			-10.0182	0.311758
-46.3789	0.234217			-34.152	0.24222			-9.93278	0.31177
-44.1146	0.252745			-33.7043	0.24485			-9.58242	0.31181
-43.269	0.259778			-33.4463	0.246502			-9.57635	0.311825
-42.8152	0.263142			-32.5751	0.253091			-9.55267	0.311842
-42.1066	0.266964			-31.3779	0.261452			-9.51138	0.311845
-39.1636	0.282863			-30.7004	0.265477			-8.70274	0.31189
-37.8938	0.288076			-29.7305	0.271189			-8.59329	0.311896
-35.973	0.29451			-29.6318	0.271716			-7.68626	0.311959
-35.5731	0.295705			-29.3795	0.27303			-7.26298	0.31196
-35.2312	0.296848			-27.5683	0.28137			-7.21188	0.311963
-35.1677	0.297096			-27.0149	0.283546			-6.75347	0.311978
-34.1944	0.29957			-26.9625	0.283802			-5.95473	0.311989
-33.6016	0.300666			-26.1408	0.287148			-5.92562	0.311988
-33.1472	0.301548			-24.4501	0.292325			-5.91617	0.311988
-29.9677	0.307267			-24.354	0.292619			-5.88734	0.311989
-29.5231	0.307509			-23.0769	0.29579			-5.45194	0.311991
-27.968	0.308896			-22.587	0.296787			-5.19204	0.31199
-27.4843	0.309505			-22.2118	0.298287			-4.77275	0.311989
-25.9012	0.310973			-21.2716	0.300154			-4.35096	0.311988
-25.5958	0.311194			-20.3366	0.30157			-4.23262	0.311988
-25.5895	0.311197			-17.4139	0.30598			-4.03146	0.311985
-25.5326	0.311265			-17.2653	0.306159			-3.9563	0.311984
-23.4925	0.312087			-17.2108	0.306231			-3.37648	0.31198
-21.8075	0.31262			-15.1702	0.307873			-3.27549	0.311979
-21.5743	0.312701			-14.7297	0.308225			-3.19866	0.311977
-20.9136	0.312841			-14.1698	0.30865			-3.17253	0.311978
-19.8865	0.312935			-14.115	0.308732			-3.07441	0.311976
-19.0292	0.312962			-13.5666	0.309107			-2.7564	0.311973
-17.3486	0.313022			-13.0572	0.309366			-2.55085	0.311972
-17.0518	0.313032			-12.5901	0.309607			-2.3524	0.31197
-16.9136	0.313049			-11.3483	0.310207			-2.22107	0.311969
-16.4287	0.313045			-11.2642	0.31025			-2.20134	0.311968
-15.5658	0.313009			-10.8079	0.310422			-2.09987	0.311967
-14.1862	0.312907			-10.7878	0.310439			-1.72138	0.311965
-14.0637	0.312885			-9.52845	0.310828			-1.6955	0.311964
-13.5758	0.312871			-9.06756	0.310968			-1.58368	0.311964
-13.4739	0.312869			-9.01082	0.310981			-1.57487	0.311964
-12.7264	0.312798			-8.94005	0.310998			-1.55987	0.311963
-12.1309	0.312755			-8.86233	0.311022			-1.51912	0.311963
-11.1927	0.312669			-7.64493	0.311306			-1.46975	0.311963
-10.9226	0.312644			-7.56369	0.311316			-1.34361	0.311962
-10.33	0.312583			-7.55291	0.311319			-1.32487	0.311962
-10.2621	0.312577			-7.54382	0.311322			-1.23586	0.311962
-10.1865	0.31257			-7.13764	0.311402			-1.19713	0.311962
-10.129	0.312565			-6.9809	0.311431			-1.14769	0.311961
-9.80817	0.312533			-6.31057	0.311538			-1.08827	0.311961
-8.97528	0.312453			-6.2746	0.311544			-0.988253	0.31196
-8.89339	0.312445			-5.35796	0.311668			-0.923309	0.31196
-8.8467	0.312441			-5.26565	0.311678			-0.85502	0.31196
-8.68446	0.312425			-5.24794	0.311678			-0.831285	0.31196
-8.52072	0.31241			-5.2396	0.311678			-0.742301	0.311959
-8.11841	0.312373			-5.22873	0.311681			-0.689574	0.311959
-7.913	0.312355			-5.22033	0.311685			-0.614603	0.311959
-7.82521	0.312346			-5.20853	0.311688			-0.567122	0.311959
-7.40623	0.312308			-4.42878	0.311763			-0.563838	0.311959
-7.29789	0.312299			-4.21625	0.311784			-0.560421	0.311959
-7.22085	0.312293			-4.1822	0.311787			-0.526519	0.311959
-6.83775	0.31226			-3.80881	0.311817			-0.502171	0.311959
-6.47387	0.312232			-3.64267	0.311831			-0.472913	0.311959
-6.36505	0.312222			-3.55455	0.311837			-0.394115	0.311959
-6.36234	0.312222			-3.43792	0.311845			-0.365931	0.311958
-6.35582	0.312221			-3.0199	0.311871			-0.363187	0.311958
-6.35031	0.312221			-2.9639	0.311874			-0.362632	0.311958
-6.14353	0.312206			-2.74837	0.311887			-0.361105	0.311958
-5.85614	0.312185			-2.67331	0.311891			-0.34567	0.311958
-5.67126	0.312171			-2.60529	0.311894			-0.309716	0.311958
-5.6451	0.312169			-2.60387	0.311894			-0.299429	0.311958
-5.59371	0.312165			-2.47965	0.3119			-0.275468	0.311958
-5.51238	0.312159			-2.41312	0.311903			-0.271183	0.311958
-5.31749	0.312146			-2.23442	0.311911			-0.251131	0.311958
-5.09188	0.312131			-2.10726	0.311917			-0.250037	0.311958
-5.0706	0.312129			-1.79572	0.311928			-0.245933	0.311958
-4.97574	0.312124			-1.72339	0.31193			-0.193405	0.311958
-4.80156	0.312112			-1.71513	0.31193			-0.190236	0.311958
-4.74028	0.312109			-1.69332	0.311931			-0.127896	0.311958
-4.56943	0.312098			-1.68594	0.311931			-0.126353	0.311958
-4.48062	0.312093			-1.66228	0.311932			-0.107424	0.311958
-4.38962	0.312088			-1.59965	0.311935			-0.103263	0.311958
-4.27938	0.312082			-1.54762	0.311936			-0.0732735	0.311958
-4.18566	0.312076			-1.26142	0.311943			-0.0511504	0.311958
-4.10116	0.312072			-1.12196	0.311947			-0.0445679	0.311958
-4.04468	0.312069			-1.02869	0.311948			-0.0416278	0.311958
-3.95694	0.312064			-1.01317	0.311949			-0.0368062	0.311958
-3.94194	0.312063			-0.997132	0.311949			-0.0133774	0.311958
-3.85838	0.312059			-0.88817	0.311951			0	0.311958
-3.78757	0.312055			-0.840422	0.311952			0.00377761	0.311958
-3.60049	0.312046			-0.825198	0.311952			0.0263619	0.311958
-3.54586	0.312044			-0.821637	0.311952			0.0274544	0.311958
-3.53182	0.312043			-0.805047	0.311952			0.0327327	0.311958
-3.47467	0.31204			-0.797295	0.311952			0.05	0.311958
-3.42287	0.312038			-0.691214	0.311954			0.0784342	0.311958
-3.31295	0.312033			-0.668856	0.311954			0.0844578	0.311958
-3.2914	0.312032			-0.660802	0.311954			0.0857053	0.311958
-3.27343	0.312031			-0.63806	0.311954			0.100617	0.311958
-3.24119	0.31203			-0.624141	0.311955			0.104193	0.311958
-3.19979	0.312028			-0.614944	0.311955			0.115668	0.311958
-3.19417	0.312028			-0.596119	0.311955			0.123579	0.311958
-3.13293	0.312025			-0.525781	0.311956			0.14405	0.311958
-3.04852	0.312022			-0.509721	0.311956			0.162495	0.311958
-2.96133	0.312018			-0.493593	0.311956			0.174119	0.311958
-2.93254	0.312017			-0.481646	0.311956			0.180494	0.311958
-2.91346	0.312016			-0.463413	0.311956			0.187477	0.311958
-2.88606	0.312015			-0.422454	0.311957			0.200952	0.311958
-2.87088	0.312015			-0.400866	0.311957			0.206779	0.311958
-2.84957	0.312014			-0.398054	0.311957			0.210001	0.311958
-2.82925	0.312013			-0.350259	0.311957			0.243605	0.311958
-2.76276	0.31201			-0.346624	0.311957			0.325232	0.311958
-2.71706	0.312009			-0.340919	0.311957			0.325887	0.311958
-2.67645	0.312007			-0.339244	0.311957			0.329876	0.311958
-2.64468	0.312006			-0.336138	0.311957			0.354301	0.311958
-2.61279	0.312005			-0.315648	0.311957			0.366922	0.311958
-2.55324	0.312003			-0.295408	0.311957			0.399876	0.311959
-2.50424	0.312001			-0.25	0.311958			0.43889	0.311959
-2.46608	0.312			-0.19997	0.311958			0.481355	0.311959
-2.44495	0.311999			-0.152824	0.311958			0.502386	0.311959
-2.4301	0.311999			-0.147577	0.311958			0.510344	0.311959
-2.42656	0.311999			-0.141194	0.311958			0.52087	0.311959
-2.30812	0.311995			-0.0941187	0.311958			0.523129	0.311959
-2.30301	0.311995			-0.0730781	0.311958			0.616433	0.311959
-2.27657	0.311994			-0.0485878	0.311958			0.642505	0.311959
-2.26919	0.311994			-0.0291649	0.311958			0.647132	0.311959
-2.23536	0.311992			-0.0065605	0.311958			0.669471	0.311959
-2.1959	0.311991			0.0234983	0.311958			0.672276	0.311959
-2.14167	0.31199			0.0376103	0.311958			0.689936	0.311959
-2.09457	0.311988			0.084167	0.311958			0.693802	0.311959
-2.09229	0.311988			0.0970412	0.311958			0.699978	0.311959
-2.09185	0.311988			0.139065	0.311958			0.740801	0.311959
-2.08907	0.311988			0.15188	0.311958			0.754115	0.311959
-2.0164	0.311986			0.157442	0.311958			0.756546	0.311959
-2.01608	0.311986			0.200155	0.311958			0.901692	0.31196
-2.00205	0.311986			0.25	0.311958			0.952423	0.31196
-1.98953	0.311985			0.303984	0.311957			0.972729	0.31196
-1.98915	0.311985			0.320429	0.311957			0.995724	0.31196
-1.98876	0.311985			0.347209	0.311957			1.15202	0.311961
-1.93321	0.311984			0.359705	0.311957			1.17131	0.311961
-1.93157	0.311984			0.371461	0.311957			1.18292	0.311961
-1.90272	0.311983			0.372263	0.311957			1.29984	0.311962
-1.87731	0.311982			0.402549	0.311957			1.38238	0.311962
-1.86063	0.311982			0.406752	0.311957			1.38506	0.311962
-1.82238	0.311981			0.418021	0.311957			1.56508	0.311964
-1.81489	0.311981			0.424608	0.311957			1.58569	0.311964
-1.79991	0.31198			0.46409	0.311956			1.62581	0.311964
-1.77756	0.31198			0.502116	0.311956			1.63679	0.311964
-1.77638	0.31198			0.55075	0.311955			1.64548	0.311964
-1.76419	0.31198			0.553218	0.311955			1.96156	0.311966
-1.73993	0.311979			0.566558	0.311955			2.16607	0.311968
-1.71737	0.311978			0.575993	0.311955			2.19874	0.311968
-1.71671	0.311978			0.671275	0.311954			2.23713	0.311969
-1.68898	0.311978			0.680474	0.311954			2.31424	0.311969
-1.64551	0.311977			0.701009	0.311954			2.44787	0.311971
-1.64002	0.311977			0.708831	0.311954			2.55401	0.311972
-1.63951	0.311977			0.786921	0.311952			2.91522	0.311974
-1.63807	0.311977			0.801442	0.311952			2.92882	0.311974
-1.62064	0.311976			0.813946	0.311952			3.04428	0.311975
-1.61483	0.311976			0.923793	0.31195			3.30924	0.311979
-1.60966	0.311976			0.979837	0.311949			3.58353	0.311981
-1.54904	0.311975			1.06351	0.311948			3.64033	0.311982
-1.54727	0.311975			1.08761	0.311947			3.70273	0.311983
-1.52402	0.311974			1.13723	0.311946			3.73604	0.311983
-1.50485	0.311974			1.15443	0.311946			3.88352	0.311985
-1.5011	0.311974			1.24685	0.311944			3.98742	0.311984
-1.49395	0.311974			1.38129	0.31194			4.03896	0.311984
-1.4864	0.311973			1.43367	0.311939			4.13813	0.311985
-1.46385	0.311973			1.48857	0.311938			4.74575	0.311989
-1.44844	0.311973			1.55056	0.311936			5.19968	0.31199
-1.4	0.311972			1.5722	0.311935			5.52727	0.311991
-1.35057	0.311971			1.60555	0.311934			5.60454	0.311991
-1.30112	0.31197			1.62549	0.311933			5.62637	0.311989
-1.30001	0.31197			1.77758	0.311929			5.66759	0.311987
-1.29887	0.31197			2.2043	0.311913			5.80256	0.311988
-1.24986	0.311969			2.24379	0.311911			6.37348	0.311985
-1.20273	0.311968			2.27912	0.311909			6.9569	0.311973
-1.20245	0.311968			2.30668	0.311908			7.065	0.31197
-1.20218	0.311968			2.33294	0.311907			7.60239	0.311958
-1.15351	0.311967			2.33528	0.311907			8.22338	0.311929
-1.1196	0.311967			2.33567	0.311907			8.28048	0.311927
-1.10566	0.311967			2.3364	0.311907			8.4233	0.311917
-1.0996	0.311967			2.42699	0.311903			8.57504	0.311907
-1.0458	0.311966			2.45373	0.311902			9.71547	0.311806
-1.04423	0.311966			2.85224	0.311881			9.85328	0.311792
-1.03919	0.311966			3.4189	0.311846			10.3936	0.31174
-0.990204	0.311965			3.43764	0.311845			11.0866	0.311643
-0.974667	0.311965			3.45679	0.311843			11.6479	0.311533
-0.924287	0.311964			3.67945	0.311827			11.9633	0.311473
-0.914103	0.311964			3.85769	0.311814			12.4802	0.31133
-0.859541	0.311963			3.89132	0.311811			13.8075	0.311102
-0.856319	0.311963			3.95261	0.311806			15.2509	0.310371
-0.798803	0.311963			4.4021	0.311769			16.9959	0.309417
-0.797462	0.311963			4.53475	0.311758			17.5569	0.309109
-0.797385	0.311963			5.61988	0.311634			17.929	0.30892
-0.737782	0.311962			5.75016	0.311619			18	0.308863
-0.736196	0.311962			5.87533	0.311603
-0.67879	0.311961			5.92258	0.311596
-0.676741	0.311961			6.25776	0.31155
-0.619608	0.311961			6.85443	0.311456
-0.61732	0.311961			7.38397	0.31136
-0.559888	0.31196			7.55131	0.311328
-0.556808	0.31196			8.25526	0.311183
-0.501117	0.31196			8.39981	0.31115
-0.49959	0.31196			8.91926	0.311015
-0.441397	0.31196			9.37336	0.3109
-0.439199	0.311959			9.6081	0.310834
-0.380942	0.311959			10.0204	0.310696
-0.378245	0.311959			10.238	0.310621
-0.322531	0.311959			10.9105	0.31038
-0.31973	0.311959			11.8189	0.310021
-0.263263	0.311959			11.8385	0.309986
-0.26007	0.311959			11.8773	0.309969
-0.201904	0.311958			13.7446	0.308955
-0.199619	0.311958			13.8985	0.30882
-0.142715	0.311958			14.003	0.308746
-0.139434	0.311958			14.6611	0.30835
-0.0970952	0.311958			15.3163	0.307948
-0.0836385	0.311958			15.5462	0.307729
-0.0825476	0.311958			16.5737	0.306721
-0.0311099	0.311958			17.2095	0.30611
-0.0290384	0.311958			18.7622	0.304407
0.0166681	0.311958			20.8259	0.301192
0.0273183	0.311958			20.9622	0.300985
0.0825122	0.311958			22.6354	0.297365
0.0826146	0.311958			22.766	0.297099
0.0863062	0.311958			23.2106	0.296165
0.141004	0.311958			23.7276	0.294708
0.142469	0.311958			26.1947	0.287036
0.201632	0.311958			26.5992	0.285408
0.203624	0.311958			26.799	0.284667
0.260768	0.311959			29.7226	0.269561
0.263477	0.311959			31.4027	0.259882
0.319535	0.311959			31.9774	0.256572
0.322011	0.311959			31.9951	0.25693
0.378942	0.311959			32.0108	0.257278
0.382031	0.311959			32.3307	0.255272
0.43844	0.311959			32.4998	0.254559
0.441514	0.31196			32.7101	0.25328
0.497555	0.31196			34.0848	0.241226
0.500052	0.31196			36.8158	0.217138
0.557822	0.31196			37.9182	0.205732
0.559198	0.31196			38.6535	0.197973
0.614169	0.311961			39.8004	0.187476
0.616966	0.311961			41.0334	0.173638
0.663922	0.311961			41.0583	0.173371
0.667583	0.311961			43.2631	0.142098
0.709043	0.311962			43.711	0.135486
0.749363	0.311962			44.4798	0.125591
0.753556	0.311962			44.5	0.125326
0.800497	0.311963
0.80322	0.311963
0.85972	0.311963
0.865309	0.311963
0.923633	0.311964
0.931157	0.311964
0.945486	0.311964
0.981661	0.311965
1.02872	0.311965
1.03373	0.311966
1.03774	0.311966
1.08421	0.311966
1.09497	0.311966
1.1423	0.311967
1.14789	0.311967
1.16405	0.311968
1.19721	0.311968
1.21355	0.311968
1.24899	0.311969
1.29746	0.31197
1.30077	0.31197
1.30374	0.31197
1.35193	0.311971
1.4	0.311972
1.44844	0.311973
1.48317	0.311973
1.48484	0.311973
1.49219	0.311974
1.49289	0.311974
1.49301	0.311974
1.50184	0.311974
1.53755	0.311974
1.5476	0.311975
1.55784	0.311975
1.57153	0.311975
1.59705	0.311976
1.59838	0.311976
1.5996	0.311976
1.60385	0.311976
1.60456	0.311976
1.61691	0.311976
1.61914	0.311976
1.6847	0.311978
1.71856	0.311979
1.71903	0.311979
1.71907	0.311979
1.71947	0.311979
1.76234	0.31198
1.78629	0.31198
1.79671	0.31198
1.81949	0.311981
1.84114	0.311982
1.87135	0.311982
1.88306	0.311983
1.88357	0.311983
1.95803	0.311985
1.95943	0.311985
1.97687	0.311985
2.00599	0.311986
2.01476	0.311986
2.02007	0.311986
2.04893	0.311987
2.05616	0.311987
2.09058	0.311988
2.11764	0.311989
2.13706	0.31199
2.1476	0.31199
2.15906	0.31199
2.17087	0.311991
2.26072	0.311993
2.26271	0.311993
2.30664	0.311995
2.31403	0.311995
2.32891	0.311995
2.35967	0.311996
2.3798	0.311997
2.42896	0.311999
2.49766	0.312001
2.52186	0.312002
2.54119	0.312002
2.55741	0.312003
2.5971	0.312004
2.61832	0.312005
2.72034	0.312009
2.74157	0.31201
2.82442	0.312013
2.8654	0.312014
2.89308	0.312015
2.92877	0.312017
2.96191	0.312018
2.9773	0.312019
3.0936	0.312023
3.1648	0.312026
3.26272	0.312031
3.26286	0.312031
3.26286	0.312031
3.26301	0.312031
3.26347	0.312031
3.27229	0.312031
3.27837	0.312031
3.2859	0.312032
3.44846	0.312039
3.46004	0.31204
3.46075	0.31204
3.46296	0.31204
3.46366	0.31204
3.56116	0.312044
3.57495	0.312045
3.60421	0.312046
3.63805	0.312048
3.65925	0.312049
3.66048	0.312049
3.67292	0.31205
3.72073	0.312052
3.78016	0.312055
3.94661	0.312063
3.97431	0.312065
3.9778	0.312065
3.98366	0.312066
4.00359	0.312067
4.11752	0.312073
4.22859	0.312079
4.25229	0.31208
4.36471	0.312087
4.47775	0.312093
4.59051	0.3121
4.73272	0.312108
4.81929	0.312114
4.88346	0.312118
5.15133	0.312135
5.37068	0.31215
5.73179	0.312175
5.76773	0.312178
5.85253	0.312184
5.91037	0.312188
5.9406	0.31219
5.99728	0.312194
6.04787	0.312198
6.11918	0.312204
6.41312	0.312227
6.57076	0.312239
6.90481	0.312266
7.19054	0.31229
7.49546	0.312316
7.6068	0.312326
8.1155	0.312372
8.19163	0.312379
8.70554	0.312423
9.66942	0.312517
9.91421	0.312542
10.0246	0.312554
10.2792	0.312581
10.3528	0.312588
10.5241	0.312605
11.4158	0.312693
11.8602	0.312736
12.6648	0.312809
13.389	0.312869
13.6749	0.312886
14.1622	0.312921
15.1481	0.312982
15.8062	0.313026
16.1978	0.313053
17.0813	0.313077
17.278	0.31307
17.3893	0.313066
19.9489	0.312883
20.4815	0.312807
20.5832	0.312818
21.3356	0.312772
21.8406	0.312589
22.1313	0.312413
22.629	0.312401
24.8749	0.311452
26.2705	0.310698
29.1566	0.3083
29.4229	0.307793
29.483	0.307734
29.9857	0.306819
33.3857	0.30118
33.5074	0.300548
36.1723	0.294029
38.0307	0.286775
38.85	0.283574
40.0507	0.278032
40.3122	0.276821
40.5653	0.275707
41.422	0.270797
41.5866	0.269885
43.1924	0.259977
43.8282	0.255601
44.4834	0.250566
44.6543	0.249411
45.3968	0.243503
45.9312	0.238805
47.5316	0.224625
49.4077	0.205515
49.5695	0.203593
50.6021	0.192029
51.1678	0.185395
52.7035	0.165519
53.9631	0.148799
55.1966	0.132177
55.3	0.130664

## Sheet: Fig. S5
Fig. S5
x (mm)	Magnetic Gradient (T/m)
-1	22571
-0.973	22520
-0.967	22494
-0.958	22491
-0.955	22490
-0.946	16792
-0.933	11091
-0.931	11091
-0.93	11091
-0.918	11091
-0.915	12126
-0.913	13151
-0.912	9477.7
-0.886	5809.5
-0.879	5804.6
-0.876	4749.3
-0.86	3694.3
-0.853	3640.1
-0.845	3583.1
-0.838	3118.3
-0.838	2656.3
-0.837	2656.2
-0.834	2655.2
-0.827	2654.2
-0.819	2266.6
-0.816	1881.7
-0.815	1881.2
-0.803	1876.9
-0.801	1876.7
-0.79	1587.8
-0.785	1295.2
-0.785	1295.1
-0.772	1296.2
-0.772	1296.2
-0.764	1199.6
-0.761	896.65
-0.753	689.85
-0.744	689.34
-0.707	687.98
-0.691	688.79
-0.674	704.66
-0.661	719.88
-0.655	613.02
-0.635	423.36
-0.632	340.69
-0.623	331.66
-0.602	275.18
-0.565	227.43
-0.539	227.28
-0.521	227.17
-0.52	227.17
-0.519	227.16
-0.518	246.96
-0.449	228.3
-0.438	138.02
-0.406	92.846
-0.383	100.47
-0.35	100.44
-0.325	100.44
-0.321	100.43
-0.316	100.43
-0.307	103.79
-0.241	66.396
-0.156	26.555
-0.125	28.304
-0.099	29.271
-0.088	29.262
-0.071	29.248
-0.039	29.219
0.023	29.164
0.045	20.618
0.069	33.271
0.157	54.557
0.18	54.58
0.194	50.708
0.199	46.827
0.2	46.828
0.207	49.435
0.216	57.155
0.285	62.431
0.313	62.495
0.349	62.58
0.356	62.595
0.36	86.395
0.369	110.18
0.373	110.19
0.377	110.2
0.38	132.9
0.397	175.18
0.449	174.4
0.483	188.17
0.487	222.48
0.502	222.59
0.502	229.41
0.503	236.23
0.504	236.24
0.541	219.24
0.59	202.07
0.602	202.07
0.611	387.18
0.618	572.22
0.656	572.46
0.657	549.84
0.662	527.17
0.664	527.21
0.667	527.26
0.695	556.23
0.708	616.65
0.712	648.26
0.725	648.37
0.725	648.38
0.727	967.05
0.733	1285.6
0.735	1285.9
0.758	1150.8
0.768	1009.2
0.776	1009.3
0.781	1029.6
0.791	1049.7
0.806	1408.7
0.819	1995.5
0.824	2221.1
0.831	3410.4
0.835	4627.4
0.838	4644.8
0.855	4725.9
0.857	4731.2
0.866	4755.5
0.887	4261.8
0.899	3418.5
0.901	3902.3
0.903	4342.6
0.904	8610.3
0.906	12014
0.908	12048
0.913	13347
0.928	13426
0.929	13424
0.931	13426
0.931	13429
0.936	13437
0.952	29212
0.953	32468
0.964	20922
0.975	22017
0.976	22056
0.976	22090
0.976	22115
1	23591

[truncated: 7 more sheets: Fig. S6, Fig. S14, Fig. S19, Fig. S20, Fig. S31, Fig. S33, Fig. S34]
